# Supplementary material for: Obesogenic diets alter metabolism in mice
Source: PLoS One. 2018 Jan 11;13(1):e0190632. doi: 10.1371/journal.pone.0190632 (PMC5764261; doi:10.1371/journal.pone.0190632)
Supplement: S1 File — (XLSX) [file pone.0190632.s001.xlsx]

## Sheet: Calc All Figures
All Organs					T-tests									Fold Change									Direction of Fold Change									Heatmap Fold Changes
				Count <0.05	48	67	22	60	89	35	84	118	32
ID	Compound	Platform	CID	KEGG	Lung HFS v C	Lung VHF v C	Lung VHF v HFS	Kid HFS v C	Kid VHF v C	Kid VHF v HFS	Liv HFS v C	Liv VHF v C	Liv VHF v HFS	Lung HFS v C FC	Lung VHF v C FC	Lung VHF v HFS FC	Kid HFS v C FC	Kid VHF v C FC	Kid VHF v HFS FC	Liv HFS v C FC	Liv VHF v C FC	Liv VHF v HFS FC	Lung HFS v C Dir	Lung VHF v C Dir	Lung VHF v HFS Dir	Kid HFS v C Dir	Kid VHF v C Dir	Kid VHF v HFS Dir	Liv HFS v C Dir	Liv VHF v C Dir	Liv VHF v HFS Dir	Lung HFS v C FC Heatmap	Lung VHF v C FCHeatmap	Lung VHF v HFS FCHeatmap	Kid HFS v C FCHeatmap	Kid VHF v C FCHeatmap	Kid VHF v HFS FCHeatmap	Liv HFS v C FCHeatmap	Liv VHF v C FCHeatmap	Liv VHF v HFS FC
1	xylulose	GC-TOFMS	5289590	C00231	0.117206	0.367366	0.551507	0.000872597	0.0252627	0.97664	0.66057	0.597305	0.986614	0.7503	0.8564	1.1414	1.0901	0.8946	0.8207	0.629	0.6825	1.0851	down	down	up	up	down	down	down	down	up	-1.3328	-1.16768	1.1414	1.0901	-1.11782	-1.21847	-1.58983	-1.4652	1.0851
2	xylose	GC-TOFMS	135191	C00181	0.631863	0.640962	0.951635	0.0386608	0.0551279	0.452943	0.616375	0.229655	0.701431	0.8838	0.9553	1.0809	1.769	1.4825	0.838	0.6467	0.7233	1.1185	down	down	up	up	up	down	down	down	up	-1.13148	-1.04679	1.0809	1.769	1.4825	-1.19332	-1.54631	-1.38255	1.1185
3	xylonolactone	GC-TOFMS	439692	C02266	0.837919	0.701277	0.515444	0.194705	0.326574	0.676426	0.106001	0.0999776	0.571728	0.9496	0.987	1.0394	4.0156	2.0388	0.5077	0.8542	0.9309	1.0898	down	down	up	up	up	down	down	down	up	-1.05307	-1.01317	1.0394	4.0156	2.0388	-1.96967	-1.17069	-1.07423	1.0898
4	xylonic acid	GC-TOFMS	6602431	C00502	0.304126	0.890055	0.326756	0.569096	0.527777	0.2752	0.595862	0.579644	0.953113	0.7339	1.111	1.5137	1.2953	1.264	0.9758	1.0323	1.2675	1.2278	down	up	up	up	up	down	up	up	up	-1.36258	1.111	1.5137	1.2953	1.264	-1.0248	1.0323	1.2675	1.2278
5	xylitol	GC-TOFMS	6912	C00379	0.520823	0.315109	0.824738	0.0799353	0.266961	0.477691	0.971797	0.267265	0.242288	1.3574	1.2944	0.9535	0.9083	1.1503	1.2665	0.8096	0.9345	1.1543	up	up	down	down	up	up	down	down	up	1.3574	1.2944	-1.04877	-1.10096	1.1503	1.2665	-1.23518	-1.07009	1.1543
6	xanthine	GC-TOFMS	1188	C00385	0.788392	0.426386	0.725483	0.284571	0.148067	0.636132	0.856613	0.540899	0.672563	1.1196	0.8064	0.7203	0.9668	0.8977	0.9285	1.2474	1.3944	1.1178	up	down	down	down	down	down	up	up	up	1.1196	-1.24008	-1.38831	-1.03434	-1.11396	-1.07701	1.2474	1.3944	1.1178
7	valine	GC-TOFMS	6287	C00183	0.959488	0.990495	0.956252	0.438398	0.0262705	0.176679	0.706843	0.707257	0.9225	0.9683	0.9698	1.0016	0.9508	0.7291	0.7668	1.1131	1.3681	1.2291	down	down	up	down	down	down	up	up	up	-1.03274	-1.03114	1.0016	-1.05175	-1.37155	-1.30412	1.1131	1.3681	1.2291
8	uric acid	GC-TOFMS	1175	C00366	0.965519	0.539571	0.497296	0.0293154	0.000706599	0.0963641	0.437011	0.105307	0.582801	0.7659	1.2444	1.6247	1.6806	1.5616	0.9292	1.3155	1.7565	1.3352	down	up	up	up	up	down	up	up	up	-1.30565	1.2444	1.6247	1.6806	1.5616	-1.07619	1.3155	1.7565	1.3352
9	uracil	GC-TOFMS	1174	C00106	0.798853	0.99071	0.839031	0.667198	0.191039	0.393078	0.903186	0.961033	0.83882	1.1556	1.0275	0.8891	0.9249	0.7794	0.8426	0.6901	0.8442	1.2233	up	up	down	down	down	down	down	down	up	1.1556	1.0275	-1.12473	-1.0812	-1.28304	-1.1868	-1.44907	-1.18455	1.2233
10	UDP-glucuronic acid	GC-TOFMS	25202620		0.825832	0.801438	0.977635	0.961967	0.284254	0.433019	0.724164	0.18799	0.399244	1.0434	0.9316	0.8929	1.1056	1.283	1.1605	1.1971	1.3514	1.1289	up	down	down	up	up	up	up	up	up	1.0434	-1.07342	-1.11995	1.1056	1.283	1.1605	1.1971	1.3514	1.1289
11	tryptophan	GC-TOFMS	6305	C00078	0.493732	0.567013	0.94559	0.719959	0.284947	0.492958	0.780407	0.474472	0.693773	1.1538	1.1128	0.9644	1.0163	0.8625	0.8487	1.0844	1.2471	1.15	up	up	down	up	down	down	up	up	up	1.1538	1.1128	-1.03691	1.0163	-1.15942	-1.17827	1.0844	1.2471	1.15
12	trans-4-hydroxyproline	GC-TOFMS	5810	C01157	0.750589	0.835402	0.642018	0.870422	0.720485	0.665013	0.883952	0.943736	0.739557	0.9574	0.9859	1.0298	0.8369	0.6421	0.7673	0.9933	0.9337	0.94	down	down	up	down	down	down	down	down	down	-1.0445	-1.0143	1.0298	-1.19489	-1.55739	-1.30327	-1.00675	-1.07101	-1.06383
13	tocopherol gamma	GC-TOFMS	92729	C02483	0.712677	0.0377999	0.205373	0.189018	0.0112439	0.345678	0.562751	0.28863	0.497579	1.1271	1.3241	1.1748	0.7509	0.8087	1.077	1.409	1.6454	1.1678	up	up	up	down	down	up	up	up	up	1.1271	1.3241	1.1748	-1.33174	-1.23655	1.077	1.409	1.6454	1.1678
14	tocopherol alpha	GC-TOFMS	14985	C02477	0.412482	0.73	0.672067	0.00186169	3.76185e-05	0.9582	0.209612	0.113103	0.543536	1.3403	1.0788	0.8049	1.3211	1.471	1.1134	0.4521	0.4321	0.9558	up	up	down	up	up	up	down	down	down	1.3403	1.0788	-1.24239	1.3211	1.471	1.1134	-2.2119	-2.31428	-1.04624
15	thymidine	GC-TOFMS	5789	C00214	0.652363	0.58524	0.424815	0.527034	0.383423	0.182412	0.498794	0.492308	0.822764	0.907	1.0643	1.1735	1.2094	1.0654	0.8809	0.9656	1.1977	1.2404	down	up	up	up	up	down	down	up	up	-1.10254	1.0643	1.1735	1.2094	1.0654	-1.1352	-1.03563	1.1977	1.2404
16	threonine	GC-TOFMS	6288	C00188	0.629384	0.699637	0.919791	0.756923	0.0593897	0.167828	0.733192	0.74076	0.917275	1.1562	1.04	0.8995	0.9267	0.7155	0.7721	0.9771	1.2809	1.311	up	up	down	down	down	down	down	up	up	1.1562	1.04	-1.11173	-1.0791	-1.39762	-1.29517	-1.02344	1.2809	1.311
17	threonic acid	GC-TOFMS	5460407	C01620	0.257461	0.073174	0.511063	0.635513	0.548421	0.318308	0.728756	0.234233	0.313731	1.177	1.2782	1.086	1.0038	1.2168	1.2121	0.9882	1.1322	1.1457	up	up	up	up	up	up	down	up	up	1.177	1.2782	1.086	1.0038	1.2168	1.2121	-1.01194	1.1322	1.1457
18	threitol	GC-TOFMS	169019	C16884	0.657403	0.399355	0.145852	0.619747	0.808286	0.470793	0.320063	0.0479551	0.483463	0.7851	0.9897	1.2607	1.7794	2.2149	1.2447	2.8637	1.8392	0.6422	down	down	up	up	up	up	up	up	down	-1.27372	-1.01041	1.2607	1.7794	2.2149	1.2447	2.8637	1.8392	-1.55715
19	taurine	GC-TOFMS	1123	C00245	0.682353	0.868622	0.862063	0.0186552	0.000171119	0.166986	0.702168	0.039945	0.154878	1.028	1.016	0.9883	1.2873	2.0786	1.6147	0.7174	0.5377	0.7495	up	up	down	up	up	up	down	down	down	1.028	1.016	-1.01184	1.2873	2.0786	1.6147	-1.39392	-1.85977	-1.33422
20	tartaric acid	GC-TOFMS	439655	C02107	0.378066	0.585308	0.157824	0.0613082	0.347916	0.214706	0.0939585	0.230469	0.48984	1.454	0.8761	0.6025	7.873	3.4434	0.4374	1.8601	1.1774	0.633	up	down	down	up	up	down	up	up	down	1.454	-1.14142	-1.65975	7.873	3.4434	-2.28624	1.8601	1.1774	-1.57978
21	sulfuric acid	GC-TOFMS	1118	C00059	0.0689951	0.0888514	0.923029	0.804073	0.0733099	0.128452	0.119211	0.00727093	0.218533	0.2772	0.2936	1.0589	2.6834	5.4658	2.0369	2.4611	1.083	0.44	down	down	up	up	up	up	up	up	down	-3.6075	-3.40599	1.0589	2.6834	5.4658	2.0369	2.4611	1.083	-2.27273
22	sucrose	GC-TOFMS	5988	C00089	0.176692	0.549218	0.259291	0.0144354	0.330017	0.0253125	0.0102032	0.0209488	0.113307	25.4442	1.0084	0.0396	23.8999	2.5128	0.1051	18.2612	1.4231	0.0779	up	up	down	up	up	down	up	up	down	25.4442	1.0084	-25.2525	23.8999	2.5128	-9.51475	18.2612	1.4231	-12.837
23	succinic acid	GC-TOFMS	1110	C00042	0.0328212	0.00191978	0.352539	0.769571	0.214359	0.309296	0.318225	0.406394	0.640683	1.9568	2.3548	1.2034	1.6389	0.9254	0.5647	0.9754	0.79	0.81	up	up	up	up	down	down	down	down	down	1.9568	2.3548	1.2034	1.6389	-1.08061	-1.77085	-1.02522	-1.26582	-1.23457
24	succinate semialdehyde	GC-TOFMS	9543238	C00232	0.363901	0.847568	0.370895	0.0363628	0.0016066	0.613604	0.96432	0.992514	0.946496	1.2342	1.026	0.8313	0.7941	0.7403	0.9323	0.6184	0.508	0.8214	up	up	down	down	down	down	down	down	down	1.2342	1.026	-1.20294	-1.25929	-1.3508	-1.07262	-1.61708	-1.9685	-1.21743
25	stearic acid	GC-TOFMS	5281	C01530	0.875688	0.367467	0.560957	0.717982	0.159942	0.508411	0.374355	0.381129	0.804146	0.9905	1.0094	1.019	1.2697	1.0682	0.8413	1.2659	1.3953	1.1022	down	up	up	up	up	down	up	up	up	-1.00959	1.0094	1.019	1.2697	1.0682	-1.18864	1.2659	1.3953	1.1022
26	squalene	GC-TOFMS	638072	C00751	0.650866	0.935096	0.764021	0.00869429	0.0150459	0.79952	0.0953431	0.0354175	0.912846	1.1578	1.0383	0.8968	2.232	1.7527	0.7852	2.4077	2.2764	0.9455	up	up	down	up	up	down	up	up	down	1.1578	1.0383	-1.11508	2.232	1.7527	-1.27356	2.4077	2.2764	-1.05764
27	spermidine	GC-TOFMS	1102	C00315	0.76469	0.461493	0.515156	0.688169	0.193444	0.206757	0.693229	0.250699	0.62847	1.1868	1.3642	1.1495	1.248	1.2124	0.9715	1.0631	2.0378	1.9169	up	up	up	up	up	down	up	up	up	1.1868	1.3642	1.1495	1.248	1.2124	-1.02934	1.0631	2.0378	1.9169
28	sorbitol	GC-TOFMS	5780	C00794	0.547879	0.340813	0.739027	0.256022	0.994462	0.36949	0.256467	0.0839187	0.977916	1.2511	1.4476	1.157	2.4057	1.5771	0.6555	1.4477	1.2107	0.8363	up	up	up	up	up	down	up	up	down	1.2511	1.4476	1.157	2.4057	1.5771	-1.52555	1.4477	1.2107	-1.19574
29	shikimic acid	GC-TOFMS	8742	C00493	0.415843	0.0949449	0.0320559	0.492812	0.140267	0.553683	0.289899	0.32622	0.636521	0.7907	1.1636	1.4716	2.0748	1.022	0.4926	2.0285	1.994	0.983	down	up	up	up	up	down	up	up	down	-1.2647	1.1636	1.4716	2.0748	1.022	-2.03004	2.0285	1.994	-1.01729
30	di-2-octyl-ester-sebacic acid	GC-TOFMS	13564892		0.326043	0.874969	0.451075	0.912618	0.958793	0.892549	0.688576	0.457843	0.811037	0.8473	0.9311	1.0989	1.0888	1.0536	0.9677	1.0736	1.0952	1.0201	down	down	up	up	up	down	up	up	up	-1.18022	-1.074	1.0989	1.0888	1.0536	-1.03338	1.0736	1.0952	1.0201
31	ribulose-5-phosphate	GC-TOFMS	439184	C00199	0.38317	0.871208	0.533124	0.702021	0.443528	0.21133	0.739139	0.353501	0.503274	1.1457	1.0715	0.9353	0.8398	0.9609	1.1441	1.215	0.9165	0.7543	up	up	down	down	down	up	up	down	down	1.1457	1.0715	-1.06918	-1.19076	-1.04069	1.1441	1.215	-1.09111	-1.32573
32	ribose-5-phosphate	GC-TOFMS	77982	C00117	0.204407	0.369359	0.700629	0.207796	0.102745	0.955048	0.839168	0.324032	0.450642	0.7089	0.7645	1.0785	0.99	1.0543	1.065	1.6126	1.537	0.9531	down	down	up	down	up	up	up	up	down	-1.41064	-1.30804	1.0785	-1.0101	1.0543	1.065	1.6126	1.537	-1.04921
33	ribose	GC-TOFMS	10975657	C00121	0.199701	0.0925052	0.764316	0.575743	0.92567	0.789348	0.779457	0.603403	0.812042	0.7603	0.6185	0.8135	0.9377	0.8285	0.8835	0.9734	1.098	1.128	down	down	down	down	down	down	down	up	up	-1.31527	-1.61681	-1.22926	-1.06644	-1.207	-1.13186	-1.02733	1.098	1.128
34	ribonic bacid	GC-TOFMS	5460677	C01685	0.499674	0.809079	0.336599	0.760522	0.523387	0.415849	0.701472	0.453411	0.932008	0.5068	0.8632	1.7033	1.3691	1.014	0.7406	1.1551	1.36	1.1774	down	down	up	up	up	down	up	up	up	-1.97316	-1.15848	1.7033	1.3691	1.014	-1.35026	1.1551	1.36	1.1774
35	raffinose	GC-TOFMS	439242	C00492	0.0354723	0.289745	0.226062	0.648174	0.856855	0.535473	0.761398	0.994567	0.690241	0.4305	0.64	1.4867	1.0838	0.8929	0.8238	1.0826	1.2852	1.1871	down	down	up	up	down	down	up	up	up	-2.32288	-1.5625	1.4867	1.0838	-1.11995	-1.21389	1.0826	1.2852	1.1871
36	pyruvic acid	GC-TOFMS	1060	C00022	0.578061	0.960183	0.38884	0.273406	0.281345	0.771835	0.471596	0.818619	0.42669	0.6236	0.6784	1.0878	0.5673	0.617	1.0876	0.7579	0.792	1.045	down	down	up	down	down	up	down	down	up	-1.60359	-1.47406	1.0878	-1.76274	-1.62075	1.0876	-1.31944	-1.26263	1.045
37	pyrophosphate	GC-TOFMS	644102	C00013	0.352715	0.22344	0.67253	0.944494	0.739964	0.811603	0.966398	0.43091	0.469527	1.2131	1.593	1.3132	0.9646	1.0933	1.1334	1.1815	1.2375	1.0474	up	up	up	down	up	up	up	up	up	1.2131	1.593	1.3132	-1.0367	1.0933	1.1334	1.1815	1.2375	1.0474
38	putrescine	GC-TOFMS	1045	C00134	0.842989	0.82503	0.611004	0.0597538	0.768403	0.0270585	0.349376	0.127093	0.692352	0.8607	0.7291	0.8471	1.7826	1.5433	0.8657	0.5341	0.9214	1.7252	down	down	down	up	up	down	down	down	up	-1.16185	-1.37155	-1.1805	1.7826	1.5433	-1.15513	-1.87231	-1.0853	1.7252
39	p-tolyl-glucuronide	GC-TOFMS	76974432		0.250935	0.730612	0.187055	0.689672	0.76364	0.966981	0.416158	0.192013	0.936215	0.7999	0.9894	1.2369	4.1965	2.709	0.6455	1.0218	1.0525	1.03	down	down	up	up	up	down	up	up	up	-1.25016	-1.01071	1.2369	4.1965	2.709	-1.54919	1.0218	1.0525	1.03
40	pseudo uridine	GC-TOFMS	15047	C02067	0.95922	0.371683	0.455808	0.97231	0.696891	0.713703	0.535212	0.0340142	0.420811	0.9848	1.0771	1.0937	2.7375	2.5437	0.9292	0.9625	1.0898	1.1322	down	up	up	up	up	down	down	up	up	-1.01543	1.0771	1.0937	2.7375	2.5437	-1.07619	-1.03896	1.0898	1.1322
41	propane-1,3-diol	GC-TOFMS	10442	C02457	0.553054	0.932263	0.4998	0.2482	0.178267	0.884567	0.838944	0.635253	0.540524	0.8926	0.961	1.0767	0.9459	0.9733	1.029	0.9255	0.9076	0.9807	down	down	up	down	down	up	down	down	down	-1.12032	-1.04058	1.0767	-1.05719	-1.02743	1.029	-1.0805	-1.10181	-1.01968
42	proline	GC-TOFMS	145742	C00148	0.763054	0.935621	0.767772	0.950658	0.0396206	0.126518	0.899577	0.885247	0.69948	1.1623	1.0412	0.8958	0.7836	0.5268	0.6723	0.8418	1.2056	1.4322	up	up	down	down	down	down	down	up	up	1.1623	1.0412	-1.11632	-1.27616	-1.89825	-1.48743	-1.18793	1.2056	1.4322
43	pipecolinic acid	GC-TOFMS	736316	C00408	0.109351	0.715403	0.287127	0.221383	0.765356	0.0955082	0.527741	0.455639	0.88655	0.6962	0.8763	1.2587	1.511	1.0542	0.6977	0.7962	1.0727	1.3474	down	down	up	up	up	down	down	up	up	-1.43637	-1.14116	1.2587	1.511	1.0542	-1.43328	-1.25597	1.0727	1.3474
44	phthalic acid	GC-TOFMS	1017	C01606	0.765068	0.506257	0.274546	0.0521917	0.107604	0.559748	0.861579	0.2606	0.402822	0.5384	0.0724	0.1345	1.1164	1.1868	1.0631	0.7796	0.8557	1.0976	down	down	down	up	up	up	down	down	up	-1.85736	-13.8122	-7.43494	1.1164	1.1868	1.0631	-1.28271	-1.16863	1.0976
45	phosphogluconic acid	GC-TOFMS	91493	C00345	0.220682	0.90287	0.19699	0.723107	0.0515613	0.202188	0.722505	0.53734	0.897848	0.6015	0.8912	1.4817	0.793	0.5573	0.7028	1.1818	1.5291	1.2938	down	down	up	down	down	down	up	up	up	-1.66251	-1.12208	1.4817	-1.26103	-1.79437	-1.42288	1.1818	1.5291	1.2938
46	phosphoethanolamine	GC-TOFMS	1015	C00346	0.346581	0.564219	0.84995	0.650543	0.942021	0.68031	0.649377	0.194863	0.722021	1.4446	1.6953	1.1735	1.8341	1.4933	0.8141	0.733	0.8168	1.1144	up	up	up	up	up	down	down	down	up	1.4446	1.6953	1.1735	1.8341	1.4933	-1.22835	-1.36426	-1.22429	1.1144
47	phosphoenolpyruvate	GC-TOFMS	1005	C00074	0.59749	0.706893	0.353584	0.0118266	0.005906	0.194785	0.241654	0.245121	0.738049	1.1353	0.801	0.7056	1.8529	1.2208	0.6589	0.5236	0.3847	0.7346	up	down	down	up	up	down	down	down	down	1.1353	-1.24844	-1.41723	1.8529	1.2208	-1.51768	-1.90985	-2.59943	-1.36129
48	phosphate	GC-TOFMS	1061		0.513176	0.295181	0.677808	0.851767	0.484364	0.403245	0.910652	0.319351	0.419732	1.0873	1.2161	1.1184	1.0045	1.1492	1.1441	1.0802	0.9644	0.8928	up	up	up	up	up	up	up	down	down	1.0873	1.2161	1.1184	1.0045	1.1492	1.1441	1.0802	-1.03691	-1.12007
49	phenylethylamine	GC-TOFMS	1001	C05332	0.273429	0.455344	0.681281	0.277385	0.00689795	0.0401299	0.865486	0.321663	0.356034	1.746	1.2846	0.7357	0.9483	1.126	1.1874	1.1577	1.8003	1.555	up	up	down	down	up	up	up	up	up	1.746	1.2846	-1.35925	-1.05452	1.126	1.1874	1.1577	1.8003	1.555
50	pentono-1,4-lactone	GC-TOFMS	161815	C02674	0.29103	0.0250002	0.263297	0.671718	0.57867	0.356529	0.861273	0.277553	0.474413	1.6278	2.3989	1.4737	1.136	1.1754	1.0346	1.088	1.2315	1.1319	up	up	up	up	up	up	up	up	up	1.6278	2.3989	1.4737	1.136	1.1754	1.0346	1.088	1.2315	1.1319
51	pelargonic acid	GC-TOFMS	8158	C01601	0.420796	0.750292	0.25999	0.713488	0.175414	0.149008	0.668667	0.527421	0.858256	0.823	0.9821	1.1932	1.0581	1.0336	0.9768	1.0119	1.2844	1.2693	down	down	up	up	up	down	up	up	up	-1.21507	-1.01823	1.1932	1.0581	1.0336	-1.02375	1.0119	1.2844	1.2693
52	parabanic acid	GC-TOFMS	67126		0.791069	0.446478	0.545312	0.667201	0.499725	0.836014	0.287163	0.0829841	0.578955	0.9449	1.1109	1.1757	1.5251	1.742	1.1422	0.9005	0.8619	0.9571	down	up	up	up	up	up	down	down	down	-1.05831	1.1109	1.1757	1.5251	1.742	1.1422	-1.11049	-1.16023	-1.04482
53	pantothenic acid	GC-TOFMS	6613	C00864	0.90486	0.221363	0.18978	0.753732	0.849554	0.617064	0.851344	0.73896	0.870655	0.9142	1.1074	1.2114	0.827	0.7069	0.8548	0.97	0.9876	1.0182	down	up	up	down	down	down	down	down	up	-1.09385	1.1074	1.2114	-1.20919	-1.41463	-1.16986	-1.03093	-1.01256	1.0182
54	oxoproline	GC-TOFMS	7405	C01879	0.993596	0.786133	0.819509	0.0674137	0.094957	0.94877	0.770872	0.689615	0.918594	0.9929	1.0041	1.0113	0.8835	0.794	0.8987	0.8674	0.8788	1.0132	down	up	up	down	down	down	down	down	up	-1.00715	1.0041	1.0113	-1.13186	-1.25945	-1.11272	-1.15287	-1.13792	1.0132
55	oxalic acid	GC-TOFMS	971	C00209	0.291	0.654389	0.254382	0.671809	0.212886	0.217058	0.724539	0.173384	0.391278	1.4805	1.0313	0.6966	1.2462	1.4763	1.1846	1.1952	1.4232	1.1908	up	up	down	up	up	up	up	up	up	1.4805	1.0313	-1.43554	1.2462	1.4763	1.1846	1.1952	1.4232	1.1908
56	orotic acid	GC-TOFMS	967	C00295	0.198839	0.710544	0.388791	0.00243497	0.481534	0.0537262	0.234072	0.0880911	0.682494	0.7047	0.8432	1.1965	3.2293	5.1374	1.5909	0.4674	1.1457	2.4513	down	down	up	up	up	up	down	up	up	-1.41904	-1.18596	1.1965	3.2293	5.1374	1.5909	-2.1395	1.1457	2.4513
57	octanol	GC-TOFMS	957	C00756	0.746765	0.806328	0.61385	0.784101	0.190913	0.3371	0.710987	0.727069	0.414846	0.9346	0.9907	1.0601	0.8642	0.9482	1.0972	1.0541	0.9456	0.8971	down	down	up	down	down	up	up	down	down	-1.06998	-1.00939	1.0601	-1.15714	-1.05463	1.0972	1.0541	-1.05753	-1.1147
58	octadecanol	GC-TOFMS	8221	D01924	0.926249	0.615602	0.583657	0.544397	0.0922773	0.450884	0.299757	0.44704	0.484479	1.0063	1.2008	1.1932	1.1636	0.9828	0.8446	1.2722	1.4738	1.1584	up	up	up	up	down	down	up	up	up	1.0063	1.2008	1.1932	1.1636	-1.0175	-1.18399	1.2722	1.4738	1.1584
59	nonadecanoic acid	GC-TOFMS	12591	C16535	0.960436	0.220532	0.343029	0.417987	0.827257	0.580483	0.215874	0.322556	0.466473	0.9937	1.1037	1.1107	1.592	1.1348	0.7128	1.0275	1.1513	1.1205	down	up	up	up	up	down	up	up	up	-1.00634	1.1037	1.1107	1.592	1.1348	-1.40292	1.0275	1.1513	1.1205
60	2-amino butyric acid	GC-TOFMS	5288725	C02721	0.0368492	0.0192952	0.591195	0.0081274	0.0231495	0.211334	0.99189	0.280396	0.462257	0.5641	0.5315	0.9421	1.6552	1.8816	1.1368	0.5548	0.6776	1.2213	down	down	down	up	up	up	down	down	up	-1.77274	-1.88147	-1.06146	1.6552	1.8816	1.1368	-1.80245	-1.4758	1.2213
61	nicotinic acid	GC-TOFMS	938	C00253	0.673599	0.103311	0.0908547	0.441164	0.181	0.235847	0.415722	0.166766	0.308646	0.9103	1.8998	2.0871	1.2493	21.0753	16.8702	1.1567	99.0865	85.6618	down	up	up	up	up	up	up	up	up	-1.09854	1.8998	2.0871	1.2493	21.0753	16.8702	1.1567	99.0865	85.6618
62	nicotinamide	GC-TOFMS	936	C00153	0.969744	0.67093	0.72218	0.853449	0.122067	0.24958	0.779041	0.688453	0.410525	1.0395	1.0954	1.0537	0.8254	0.9369	1.135	1.112	1.3577	1.221	up	up	up	down	down	up	up	up	up	1.0395	1.0954	1.0537	-1.21153	-1.06735	1.135	1.112	1.3577	1.221
63	n-acetylmannosamine	GC-TOFMS	439281	C00645	0.296517	0.437979	0.708706	0.304094	0.979416	0.542592	0.844379	0.671517	0.811309	0.7416	0.7505	1.012	0.9184	0.815	0.8875	0.9572	1.1853	1.2383	down	down	up	down	down	down	down	up	up	-1.34844	-1.33245	1.012	-1.08885	-1.22699	-1.12676	-1.04471	1.1853	1.2383
64	n-acetylglutamate	GC-TOFMS	70914	C00624	0.873678	0.80129	0.939185	0.812773	0.294797	0.278342	0.164878	0.0586488	0.857239	1.0301	1.0091	0.9795	1.9724	1.5291	0.7753	1.1404	1.6208	1.4212	up	up	down	up	up	down	up	up	up	1.0301	1.0091	-1.02093	1.9724	1.5291	-1.28982	1.1404	1.6208	1.4212
65	n-acetyl-d-hexosamine	GC-TOFMS	439916	C03136	0.347771	0.652986	0.494788	0.154273	0.867445	0.235383	0.690238	0.307831	0.511222	0.7624	0.8231	1.0796	1.0373	1.079	1.0403	1.4987	1.1698	0.7805	down	down	up	up	up	up	up	up	down	-1.31165	-1.21492	1.0796	1.0373	1.079	1.0403	1.4987	1.1698	-1.28123
66	methyltetrahydrophenanthrenone	GC-TOFMS	12622119		0.232898	0.985746	0.255257	0.981772	0.667549	0.681451	0.978002	0.500353	0.332227	0.7897	0.9717	1.2305	0.7752	0.9392	1.2116	1.0433	1.1744	1.1257	down	down	up	down	down	up	up	up	up	-1.2663	-1.02912	1.2305	-1.28999	-1.06474	1.2116	1.0433	1.1744	1.1257
67	methionine sulfoxide	GC-TOFMS	158980	C02989	0.949225	0.865892	0.909752	0.322088	0.423893	0.879648	0.912425	0.318315	0.356911	0.9551	1.0694	1.1197	0.9559	1.1439	1.1967	0.7858	0.8619	1.0968	down	up	up	down	up	up	down	down	up	-1.04701	1.0694	1.1197	-1.04613	1.1439	1.1967	-1.27259	-1.16023	1.0968
68	methanolphosphate	GC-TOFMS	13130		0.182316	0.933161	0.250772	0.90609	0.500845	0.412864	0.90081	0.248377	0.424953	1.5723	1.0519	0.669	1.264	1.3632	1.0785	1.0527	1.3367	1.2698	up	up	down	up	up	up	up	up	up	1.5723	1.0519	-1.49477	1.264	1.3632	1.0785	1.0527	1.3367	1.2698
69	melibiose	GC-TOFMS	11458	C05402	0.232323	0.871059	0.306838	0.07438	0.00364716	0.0970554	0.128175	0.126264	0.8657	0.7727	0.9254	1.1977	1.5198	1.4043	0.924	0.8613	0.6156	0.7146	down	down	up	up	up	down	down	down	down	-1.29416	-1.08061	1.1977	1.5198	1.4043	-1.08225	-1.16104	-1.62443	-1.39938
70	melezitose	GC-TOFMS	92817	C08243	0.0661736	0.524165	0.151131	0.119891	0.0171852	0.244917	0.452537	0.612887	0.626118	0.7544	1.4311	1.897	1.2042	1.0069	0.8362	0.7153	0.4901	0.6852	down	up	up	up	up	down	down	down	down	-1.32556	1.4311	1.897	1.2042	1.0069	-1.19589	-1.39801	-2.0404	-1.45943
71	mannose	GC-TOFMS	18950	C00159	0.407183	0.0862847	0.543226	0.746253	0.133343	0.135697	0.865576	0.561065	0.624829	1.1628	1.2278	1.056	0.8572	0.8115	0.9467	1.2248	0.9074	0.7408	up	up	up	down	down	down	up	down	down	1.1628	1.2278	1.056	-1.16659	-1.23229	-1.0563	1.2248	-1.10205	-1.34989
72	maltotriose	GC-TOFMS	92146	C01835	0.19894	0.439086	0.475494	0.467417	0.0202384	0.0742242	0.283569	0.327046	0.654425	0.6775	0.7211	1.0643	1.3175	1.1576	0.8787	0.9501	0.5451	0.5738	down	down	up	up	up	down	down	down	down	-1.47601	-1.38677	1.0643	1.3175	1.1576	-1.13804	-1.05252	-1.83453	-1.74277
73	maltose	GC-TOFMS	6255	C01971	0.609679	0.892243	0.805473	0.0965312	0.0211555	0.253026	0.0850188	0.0747132	0.852139	1.0034	1.0582	1.0546	1.5813	1.6397	1.0369	0.9055	0.7456	0.8234	up	up	up	up	up	up	down	down	down	1.0034	1.0582	1.0546	1.5813	1.6397	1.0369	-1.10436	-1.3412	-1.21448
74	malic acid	GC-TOFMS	222656	C00149	0.822363	0.788594	0.999442	0.124657	0.020254	0.982588	0.259103	0.141393	0.834791	1.2611	1.0886	0.8632	1.5534	1.303	0.8388	2.0512	1.8149	0.8848	up	up	down	up	up	down	up	up	down	1.2611	1.0886	-1.15848	1.5534	1.303	-1.19218	2.0512	1.8149	-1.1302
75	maleimide	GC-TOFMS	10935	C07272	0.741048	0.503428	0.662297	0.213849	0.0690448	0.318932	0.784383	0.390282	0.619931	0.9126	0.894	0.9796	1.0459	0.8939	0.8547	1.0514	1.3411	1.2755	down	down	down	up	down	down	up	up	up	-1.09577	-1.11857	-1.02082	1.0459	-1.11869	-1.17	1.0514	1.3411	1.2755
76	maleic acid	GC-TOFMS	444266	C01384	0.381003	0.704321	0.528854	0.354302	0.319551	0.717877	0.921401	0.587873	0.320773	1.0984	0.9813	0.8934	0.8098	0.523	0.6458	1.1082	1.3781	1.2436	up	down	down	down	down	down	up	up	up	1.0984	-1.01906	-1.11932	-1.23487	-1.91205	-1.54847	1.1082	1.3781	1.2436
77	lyxitol	GC-TOFMS	94154	C01904	0.933762	0.636262	0.706231	0.167587	0.297905	0.959221	0.719439	0.734649	0.433032	1.0376	0.9451	0.9109	0.4606	1.2163	2.6404	0.3367	0.6321	1.8776	up	down	down	down	up	up	down	down	up	1.0376	-1.05809	-1.09782	-2.17108	1.2163	2.6404	-2.97	-1.58203	1.8776
78	lysine	GC-TOFMS	5962	C00047	0.497063	0.780686	0.663582	0.466446	0.0503367	0.324734	0.52912	0.301148	0.816084	1.0633	1.0097	0.9496	1.337	1.1422	0.8543	1.25	1.4609	1.1687	up	up	down	up	up	down	up	up	up	1.0633	1.0097	-1.05307	1.337	1.1422	-1.17055	1.25	1.4609	1.1687
79	linoleic acid	GC-TOFMS	5280450	C01595	0.165428	0.0416946	0.878254	0.11068	0.00328679	0.113027	0.204956	0.0416936	0.123581	2.0427	1.6917	0.8281	1.3561	1.852	1.3657	1.5755	2.3453	1.4887	up	up	down	up	up	up	up	up	up	2.0427	1.6917	-1.20758	1.3561	1.852	1.3657	1.5755	2.3453	1.4887
80	levoglucosan	GC-TOFMS	79029		0.417134	0.621791	0.644652	0.144957	0.00634027	0.131301	0.457257	0.209604	0.503106	0.5178	0.5105	0.9859	1.3043	4.4788	3.4339	0.7735	0.5626	0.7274	down	down	down	up	up	up	down	down	down	-1.93125	-1.95886	-1.0143	1.3043	4.4788	3.4339	-1.29282	-1.77746	-1.37476
81	leucine	GC-TOFMS	6106	C00123	0.836396	0.921693	0.797136	0.971233	0.0855109	0.143291	0.707869	0.484154	0.741282	0.9193	0.9956	1.083	0.9777	0.9157	0.9366	1.0128	1.3013	1.2849	down	down	up	down	down	down	up	up	up	-1.08778	-1.00442	1.083	-1.02281	-1.09206	-1.06769	1.0128	1.3013	1.2849
82	lauric acid	GC-TOFMS	3893	C02679	0.70675	0.00797674	0.0370357	0.00682131	0.723935	0.00134641	0.156198	0.43351	0.271484	1.2784	1.9732	1.5435	1.9076	1.0404	0.5454	0.6127	1.1326	1.8485	up	up	up	up	up	down	down	up	up	1.2784	1.9732	1.5435	1.9076	1.0404	-1.83352	-1.63212	1.1326	1.8485
83	lactose	GC-TOFMS	440995	C00243	0.829644	0.510784	0.618096	0.750801	0.266586	0.619532	0.219463	0.142728	0.938617	0.9987	1.2826	1.2843	1.3754	1.2583	0.9149	2.14	1.7693	0.8268	down	up	up	up	up	down	up	up	down	-1.0013	1.2826	1.2843	1.3754	1.2583	-1.09302	2.14	1.7693	-1.20948
84	lactitol	GC-TOFMS	157355	D08266	0.842039	0.703861	0.823821	0.52492	0.414912	0.731875	0.321226	0.261442	0.89888	1.0339	1.1632	1.125	1.3291	1.2296	0.9251	1.0907	1.0802	0.9904	up	up	up	up	up	down	up	up	down	1.0339	1.1632	1.125	1.3291	1.2296	-1.08096	1.0907	1.0802	-1.00969
85	lactic acid	GC-TOFMS	612	C01432	0.378102	0.259663	0.857537	0.374651	0.491826	0.86745	0.93749	0.60945	0.536001	1.3577	1.2523	0.9224	0.8641	0.9121	1.0556	1.0025	1.0392	1.0366	up	up	down	down	down	up	up	up	up	1.3577	1.2523	-1.08413	-1.15727	-1.09637	1.0556	1.0025	1.0392	1.0366
86	isomaltose	GC-TOFMS	439193	C00252	0.930944	0.387301	0.443848	0.803726	0.471003	0.662056	0.45544	0.186	0.666952	1.0422	0.8413	0.8072	1.3118	1.2909	0.9841	1.1064	1.0727	0.9695	up	down	down	up	up	down	up	up	down	1.0422	-1.18864	-1.23885	1.3118	1.2909	-1.01616	1.1064	1.0727	-1.03146
87	isoleucine	GC-TOFMS	6306	C00407	0.74687	0.529183	0.762692	0.914684	0.0206477	0.0671804	0.68981	0.601593	0.957127	1.0338	1.0863	1.0509	0.9925	0.8088	0.8149	1.0276	1.41	1.3722	up	up	up	down	down	down	up	up	up	1.0338	1.0863	1.0509	-1.00756	-1.2364	-1.22714	1.0276	1.41	1.3722
88	isocitric acid	GC-TOFMS	1198	C00311	0.0831471	0.313838	0.397673	0.309392	0.503385	0.675376	0.208058	0.166074	0.740632	0.3305	0.4561	1.3801	2.6597	1.5288	0.5748	1.2497	1.1761	0.9411	down	down	up	up	up	down	up	up	down	-3.02572	-2.1925	1.3801	2.6597	1.5288	-1.73974	1.2497	1.1761	-1.06259
89	inositol-4-monophosphate	GC-TOFMS	440043	C03546	0.689384	0.255045	0.471539	0.500699	0.73934	0.350068	0.918933	0.592937	0.648559	0.8461	0.6094	0.7202	0.9216	0.843	0.9147	0.9075	1.1679	1.2869	down	down	down	down	down	down	down	up	up	-1.18189	-1.64096	-1.3885	-1.08507	-1.18624	-1.09325	-1.10193	1.1679	1.2869
90	inosine	GC-TOFMS	6021	C00294	0.2654	0.0651247	0.777789	0.641344	0.498284	0.379828	0.820302	0.386701	0.581519	0.7981	0.5427	0.68	1.0384	1.0321	0.9939	0.9796	1.2049	1.23	down	down	down	up	up	down	down	up	up	-1.25298	-1.84264	-1.47059	1.0384	1.0321	-1.00614	-1.02082	1.2049	1.23
91	indole-3-lactate	GC-TOFMS	92904	C02043	0.505539	0.331441	0.679557	0.281158	0.469374	0.682655	0.348649	0.427535	0.64658	1.0511	1.2354	1.1753	1.6709	1.0592	0.634	1.3411	1.2391	0.9239	up	up	up	up	up	down	up	up	down	1.0511	1.2354	1.1753	1.6709	1.0592	-1.57729	1.3411	1.2391	-1.08237
92	indole-3-acetate	GC-TOFMS	802	C00954	0.626975	0.5021	0.371361	0.0524372	0.133697	0.432893	0.692822	0.264171	0.427188	1.2588	0.8778	0.6974	1.088	1.4748	1.3556	1.5217	6.5248	4.2877	up	down	down	up	up	up	up	up	up	1.2588	-1.13921	-1.4339	1.088	1.4748	1.3556	1.5217	6.5248	4.2877
93	hypoxanthine	GC-TOFMS	790	C00262	0.85172	0.480747	0.761101	0.310799	0.912032	0.510975	0.935726	0.699772	0.745337	1.1874	0.8977	0.7561	0.9	0.8278	0.9198	0.7552	0.8984	1.1896	up	down	down	down	down	down	down	down	up	1.1874	-1.11396	-1.32258	-1.11111	-1.20802	-1.08719	-1.32415	-1.11309	1.1896
94	hydroxylamine	GC-TOFMS	787	C00192	0.700687	0.331623	0.544134	0.945199	0.0800079	0.115804	0.234412	0.24539	0.946278	1.0595	1.2179	1.1495	1.3414	1.4351	1.0699	1.0338	0.7418	0.7175	up	up	up	up	up	up	up	down	down	1.0595	1.2179	1.1495	1.3414	1.4351	1.0699	1.0338	-1.34807	-1.39373
95	hydroxycarbamate	GC-TOFMS	16639161		0.501337	0.0764385	0.28534	0.689887	0.78261	0.478999	0.123137	0.244054	0.819194	1.113	1.4006	1.2585	1.4229	1.436	1.0092	1.1325	0.9755	0.8614	up	up	up	up	up	up	up	down	down	1.113	1.4006	1.2585	1.4229	1.436	1.0092	1.1325	-1.02512	-1.1609
96	histidine	GC-TOFMS	6274	C00135	0.710201	0.632392	0.88139	0.252603	0.252943	0.856151	0.991947	0.521425	0.502829	1.0757	1.0864	1.01	0.7638	0.6971	0.9126	1.2693	1.3582	1.07	up	up	up	down	down	down	up	up	up	1.0757	1.0864	1.01	-1.30924	-1.43451	-1.09577	1.2693	1.3582	1.07
97	hexuronic acid	GC-TOFMS	19770757		0.498722	0.00854987	0.0272123	0.489756	0.081963	0.720491	0.713899	0.510788	0.777862	1.0343	1.7601	1.7017	0.9507	0.8604	0.905	1.2812	1.2132	0.9469	up	up	up	down	down	down	up	up	down	1.0343	1.7601	1.7017	-1.05186	-1.16225	-1.10497	1.2812	1.2132	-1.05608
98	hexose-6-phosphate	GC-TOFMS	4459709	C02672	0.911235	0.334482	0.519923	0.220768	0.171933	0.0197761	0.85649	0.593388	0.404379	1.3849	0.8228	0.5941	0.5716	0.655	1.1459	1.5095	0.8988	0.5954	up	down	down	down	down	up	up	down	down	1.3849	-1.21536	-1.68322	-1.74948	-1.52672	1.1459	1.5095	-1.11259	-1.67954
99	hexonic acid	GC-TOFMS	604		0.819472	0.212214	0.335502	0.266508	0.369322	0.698291	0.540492	0.0567834	0.355158	1.0523	1.2439	1.1821	1.7648	1.8973	1.0751	1.5148	1.3891	0.917	up	up	up	up	up	up	up	up	down	1.0523	1.2439	1.1821	1.7648	1.8973	1.0751	1.5148	1.3891	-1.09051
100	hexitol	GC-TOFMS	453		0.472713	0.0733207	0.265578	0.580189	0.867253	0.654317	0.917471	0.58031	0.709849	1.3761	1.3003	0.9449	1.1002	0.8833	0.8029	1.4371	1.0264	0.7142	up	up	down	up	down	down	up	up	down	1.3761	1.3003	-1.05831	1.1002	-1.13212	-1.24549	1.4371	1.0264	-1.40017
101	hexadecylglycerol	GC-TOFMS	72733	C13859	0.79489	0.0635011	0.324203	0.682893	0.395878	0.286428	0.863936	0.900622	0.673555	1.0517	0.6909	0.6569	0.7936	0.7798	0.9827	0.8475	1.0637	1.255	up	down	down	down	down	down	down	up	up	1.0517	-1.44739	-1.5223	-1.26008	-1.28238	-1.0176	-1.17994	1.0637	1.255
102	glycolic acid	GC-TOFMS	757	C00160	0.723583	0.145803	0.304448	0.788735	0.81541	0.971631	0.796963	0.466104	0.606471	1.251	1.3408	1.0718	1.0014	1.0053	1.0039	1.0422	1.0613	1.0183	up	up	up	up	up	up	up	up	up	1.251	1.3408	1.0718	1.0014	1.0053	1.0039	1.0422	1.0613	1.0183
103	glycocyamine	GC-TOFMS	763	C00581	0.617497	0.35766	0.734721	0.375661	0.837578	0.359103	0.399486	0.150321	0.97601	0.8275	0.589	0.7117	2.4693	1.508	0.6107	0.5045	0.6307	1.2502	down	down	down	up	up	down	down	down	up	-1.20846	-1.69779	-1.40509	2.4693	1.508	-1.63747	-1.98216	-1.58554	1.2502
104	glycine	GC-TOFMS	750	C00037	0.779626	0.82959	0.95011	0.321531	0.264668	0.709046	0.7841	0.888278	0.811242	1.037	0.8977	0.8657	0.6477	0.5294	0.8173	1.1	1.2741	1.1582	up	down	down	down	down	down	up	up	up	1.037	-1.11396	-1.15513	-1.54392	-1.88893	-1.22354	1.1	1.2741	1.1582
105	glycerol-alpha-phosphate	GC-TOFMS	754	C03189	0.834395	0.216711	0.306222	0.00264143	0.0050758	0.390903	0.671729	0.196204	0.239292	0.9508	1.2405	1.3047	0.9055	1.2073	1.3333	2.0437	1.745	0.8539	down	up	up	down	up	up	up	up	down	-1.05175	1.2405	1.3047	-1.10436	1.2073	1.3333	2.0437	1.745	-1.1711
106	glycerol	GC-TOFMS	753	C00116	0.948492	0.955807	0.984087	0.200747	0.490113	0.605776	0.409595	0.122306	0.356094	1.1082	0.9211	0.8311	1.0558	1.3532	1.2817	0.9095	1.0139	1.1147	up	down	down	up	up	up	down	up	up	1.1082	-1.08566	-1.20322	1.0558	1.3532	1.2817	-1.09951	1.0139	1.1147
107	glyceric acid	GC-TOFMS	752	C00258	0.363288	0.00610117	0.0338346	0.682001	0.128561	0.12722	0.590987	0.572918	0.898275	1.1401	2.0171	1.7692	1.1082	0.7889	0.7119	0.3418	0.4965	1.4526	up	up	up	up	down	down	down	down	up	1.1401	2.0171	1.7692	1.1082	-1.26759	-1.40469	-2.92569	-2.0141	1.4526
108	glutathione	GC-TOFMS	124886	C00051	0.303591	0.266357	0.909953	0.917051	0.0558317	0.0558645	0.481581	0.229351	0.576975	1.1479	1.1233	0.9785	1.1688	1.215	1.0395	1.176	0.7941	0.6753	up	up	down	up	up	up	up	down	down	1.1479	1.1233	-1.02197	1.1688	1.215	1.0395	1.176	-1.25929	-1.48082
109	glutaric acid	GC-TOFMS	743	C00489	0.418034	0.38113	0.201051	0.0828278	0.210161	0.59383	0.625834	0.329196	0.707529	0.8924	1.1022	1.2351	1.1956	1.0811	0.9042	1.7087	1.5343	0.8979	down	up	up	up	up	down	up	up	down	-1.12057	1.1022	1.2351	1.1956	1.0811	-1.10595	1.7087	1.5343	-1.11371
110	glucose-6-phosphate	GC-TOFMS	5958	C00092	0.845166	0.298863	0.50266	0.719609	0.176585	0.0702139	0.880737	0.362851	0.0915002	1.3443	0.8233	0.6124	0.445	0.6611	1.4856	1.1959	0.7323	0.6124	up	down	down	down	down	up	up	down	down	1.3443	-1.21462	-1.63292	-2.24719	-1.51263	1.4856	1.1959	-1.36556	-1.63292
111	glucose-1-phosphate	GC-TOFMS	65533	C00103	0.689005	0.707176	0.996509	0.195847	0.000565248	0.00188519	0.92107	0.635649	0.637306	0.8688	0.7857	0.9043	0.3312	0.4296	1.2969	0.7654	0.3947	0.5157	down	down	down	down	down	up	down	down	down	-1.15101	-1.27275	-1.10583	-3.01932	-2.32775	1.2969	-1.30651	-2.53357	-1.93911
112	glucose	GC-TOFMS	5793	C00031	0.360676	0.0045427	0.011375	0.727601	0.714881	0.545597	0.470353	0.111364	0.458413	1.0805	1.5857	1.4675	1.4324	1.5116	1.0553	1.2123	1.1191	0.9231	up	up	up	up	up	up	up	up	down	1.0805	1.5857	1.4675	1.4324	1.5116	1.0553	1.2123	1.1191	-1.08331
113	gluconic acid	GC-TOFMS	10690	C00257	0.511674	0.827833	0.644299	0.697708	0.830641	0.659545	0.844042	0.506603	0.530816	0.709	0.8136	1.1475	0.8828	0.9025	1.0223	1.3438	1.2055	0.8971	down	down	up	down	down	up	up	up	down	-1.41044	-1.22911	1.1475	-1.13276	-1.10803	1.0223	1.3438	1.2055	-1.1147
114	glucoheptulose	GC-TOFMS	111066		0.989108	0.35639	0.483172	0.549362	0.88346	0.685917	0.344302	0.0695057	0.500024	1.3105	1.4775	1.1274	1.6944	2.0535	1.212	1.0482	1.1509	1.098	up	up	up	up	up	up	up	up	up	1.3105	1.4775	1.1274	1.6944	2.0535	1.212	1.0482	1.1509	1.098
115	gamma-aminobutyric acid	GC-TOFMS	119	C00334	0.332484	0.218954	0.756998	0.387285	0.732948	0.796429	0.685325	0.545724	0.832318	2.7703	3.7006	1.3358	0.4962	0.3746	0.7549	0.8627	1.2116	1.4044	up	up	up	down	down	down	down	up	up	2.7703	3.7006	1.3358	-2.01532	-2.66951	-1.32468	-1.15915	1.2116	1.4044
116	galactose-6-phosphate	GC-TOFMS	3034794	C01113	0.364151	0.203267	0.654989	0.681293	0.998193	0.628361	0.261108	0.116292	0.631451	1.4004	1.5975	1.1408	1.3197	1.491	1.1298	1.4533	0.8919	0.6137	up	up	up	up	up	up	up	down	down	1.4004	1.5975	1.1408	1.3197	1.491	1.1298	1.4533	-1.1212	-1.62946
117	galactonic acid	GC-TOFMS	128869	C00880	0.409452	0.913004	0.329431	0.78166	0.537299	0.88906	0.967787	0.582946	0.505399	0.7326	0.879	1.1998	0.879	0.8495	0.9664	1.2851	1.0773	0.8383	down	down	up	down	down	down	up	up	down	-1.365	-1.13766	1.1998	-1.13766	-1.17716	-1.03477	1.2851	1.0773	-1.19289
118	galactinol	GC-TOFMS	11727586		0.424089	0.931056	0.378182	0.917705	0.920189	0.878845	0.527459	0.091851	0.402238	0.7977	0.9497	1.1906	1.3523	1.526	1.1285	1.1358	1.1057	0.9735	down	down	up	up	up	up	up	up	down	-1.2536	-1.05296	1.1906	1.3523	1.526	1.1285	1.1358	1.1057	-1.02722
119	fumaric acid	GC-TOFMS	444972	C00122	0.397276	0.737241	0.604146	0.151761	0.027828	0.878227	0.497164	0.347107	0.916633	1.3117	0.9954	0.7589	1.2385	0.8594	0.6939	1.8999	1.8161	0.9559	up	down	down	up	down	down	up	up	down	1.3117	-1.00462	-1.3177	1.2385	-1.1636	-1.44113	1.8999	1.8161	-1.04613
120	fucose	GC-TOFMS	17106	C01019	0.482361	0.31919	0.0330968	0.50565	0.461825	0.982988	0.456879	0.138277	0.750751	0.7819	1.2617	1.6136	1.7216	1.5334	0.8907	1.0278	1.014	0.9866	down	up	up	up	up	down	up	up	down	-1.27894	1.2617	1.6136	1.7216	1.5334	-1.12271	1.0278	1.014	-1.01358
121	fructose-6-phosphate	GC-TOFMS	69507	C00085	0.828203	0.236334	0.430385	0.705935	0.178474	0.0952269	0.739927	0.265791	0.117512	1.3038	0.7632	0.5853	0.6948	0.9493	1.3663	1.1956	0.9118	0.7627	up	down	down	down	down	up	up	down	down	1.3038	-1.31027	-1.70853	-1.43926	-1.05341	1.3663	1.1956	-1.09673	-1.31113
122	fructose-1-phosphate	GC-TOFMS	65246	C01094	0.815968	0.962803	0.823146	0.399095	0.652985	0.625372	0.534272	0.439693	0.967334	1.2595	0.9762	0.775	1.2402	1.034	0.8337	1.3634	1.2234	0.8973	up	down	down	up	up	down	up	up	down	1.2595	-1.02438	-1.29032	1.2402	1.034	-1.19947	1.3634	1.2234	-1.11445
123	fructose	GC-TOFMS	5984	C10906	0.720744	0.0713356	0.0628707	0.488576	0.0824444	0.172935	0.331878	0.225105	0.859284	0.6671	0.3782	0.5669	1.574	1.2104	0.769	0.8466	0.6297	0.7439	down	down	down	up	up	down	down	down	down	-1.49903	-2.6441	-1.76398	1.574	1.2104	-1.30039	-1.1812	-1.58806	-1.34427
124	ethanolamine	GC-TOFMS	700	C00189	0.262636	0.23895	0.923875	0.99603	0.565223	0.498542	0.735109	0.553678	0.428965	0.5558	0.5227	0.9405	1.5047	1.7567	1.1675	0.0438	0.1078	2.4597	down	down	down	up	up	up	down	down	up	-1.79921	-1.91314	-1.06326	1.5047	1.7567	1.1675	-22.8311	-9.27644	2.4597
125	ethanol phosphate	GC-TOFMS	21388027		0.192353	0.229935	0.924395	0.367065	0.936999	0.458464	0.015687	0.0153289	0.546457	0.4619	0.4479	0.9696	4.2356	3.3535	0.7917	0.7104	1.2369	1.7412	down	down	down	up	up	down	down	up	up	-2.16497	-2.23264	-1.03135	4.2356	3.3535	-1.2631	-1.40766	1.2369	1.7412
126	erythronic-acid lactone	GC-TOFMS	5325915		0.749216	0.4015	0.583929	0.27027	0.777672	0.17287	0.620305	0.271604	0.635991	1.082	0.8808	0.8141	1.1801	1.1753	0.996	0.8988	1.0904	1.2132	up	down	down	up	up	down	down	up	up	1.082	-1.13533	-1.22835	1.1801	1.1753	-1.00402	-1.11259	1.0904	1.2132
127	erythritol	GC-TOFMS	222285	C00503	0.886485	0.298441	0.361263	0.132046	0.890342	0.147208	0.514569	0.079718	0.502399	0.9888	1.1862	1.1996	1.9554	1.8138	0.9276	0.8492	1.0305	1.2135	down	up	up	up	up	down	down	up	up	-1.01133	1.1862	1.1996	1.9554	1.8138	-1.07805	-1.17758	1.0305	1.2135
128	dodecanol	GC-TOFMS	8193	C02277	0.785028	0.1072	0.106581	0.62812	0.294798	0.0984617	0.6435	0.789183	0.710887	0.9417	1.1478	1.2188	1.0451	0.9259	0.8859	0.967	1.1196	1.1578	down	up	up	up	down	down	down	up	up	-1.06191	1.1478	1.2188	1.0451	-1.08003	-1.1288	-1.03413	1.1196	1.1578
129	dodecanoic acid, isopropanol-ester	GC-TOFMS	25068		0.188226	0.402081	0.537566	0.200754	0.313359	0.0457838	0.934582	0.490408	0.3566	0.7299	0.7629	1.0453	0.9015	1.017	1.1281	0.8234	1.1685	1.4192	down	down	up	down	up	up	down	up	up	-1.37005	-1.31079	1.0453	-1.10926	1.017	1.1281	-1.21448	1.1685	1.4192
130	digalacturonic acid	GC-TOFMS	439694	C02273	0.399485	0.15815	0.472101	0.200717	0.0537084	0.531666	0.599197	0.129318	0.288219	1.4448	2.2526	1.5591	1.0611	1.2315	1.1606	0.8438	0.7116	0.8433	up	up	up	up	up	up	down	down	down	1.4448	2.2526	1.5591	1.0611	1.2315	1.1606	-1.18511	-1.40528	-1.18582
131	dehydroascorbic acid	GC-TOFMS	440667	C05422	0.91833	0.7218	0.800825	0.239939	0.216282	0.747974	0.728849	0.052408	0.125039	0.8515	1.1049	1.2976	0.9624	1.9076	1.9821	0.9549	0.9358	0.98	down	up	up	down	up	up	down	down	down	-1.1744	1.1049	1.2976	-1.03907	1.9076	1.9821	-1.04723	-1.0686	-1.02041
132	cytidine-5-monophosphate	GC-TOFMS	6131	C00055	0.431984	0.451839	0.997959	0.261096	0.238025	0.900224	0.705893	0.0720304	0.107267	1.2417	1.3523	1.0891	1.0355	1.9302	1.864	1.5239	1.4578	0.9566	up	up	up	up	up	up	up	up	down	1.2417	1.3523	1.0891	1.0355	1.9302	1.864	1.5239	1.4578	-1.04537
133	cystine	GC-TOFMS	67678	C00491	0.647243	0.214108	0.552116	0.805688	0.291637	0.212859	0.887466	0.488213	0.490388	1.0549	0.6942	0.6581	0.9545	0.817	0.8559	0.8401	0.6804	0.8099	up	down	down	down	down	down	down	down	down	1.0549	-1.44051	-1.51953	-1.04767	-1.22399	-1.16836	-1.19033	-1.46972	-1.23472
134	cysteine-glycine	GC-TOFMS	439498	C01419	0.268591	0.654573	0.215837	0.00784818	0.707923	0.0408814	0.340607	0.0906113	0.997322	0.2784	0.3592	1.2902	3.3984	1.5952	0.4694	1.9346	1.2707	0.6568	down	down	up	up	up	down	up	up	down	-3.59195	-2.78396	1.2902	3.3984	1.5952	-2.13038	1.9346	1.2707	-1.52253
135	cysteine	GC-TOFMS	5862	C00097	0.52046	0.681774	0.375651	0.130618	0.848295	0.172767	0.910241	0.734249	0.620454	1.1585	0.875	0.7553	0.78	0.7195	0.9223	0.536	0.6697	1.2494	up	down	down	down	down	down	down	down	up	1.1585	-1.14286	-1.32398	-1.28205	-1.38985	-1.08425	-1.86567	-1.49321	1.2494
136	conduritol-beta-expoxide	GC-TOFMS	119054		0.993274	0.674226	0.754237	0.86554	0.97145	0.820933	0.881581	0.594271	0.767905	1.1373	0.9265	0.8147	1.1134	0.8683	0.7799	0.3216	0.3126	0.9718	up	down	down	up	down	down	down	down	down	1.1373	-1.07933	-1.22745	1.1134	-1.15168	-1.28222	-3.10945	-3.19898	-1.02902
137	citric acid	GC-TOFMS	311	C00158	0.300572	0.636492	0.595822	0.597495	0.52567	0.955818	0.420896	0.18161	0.805844	0.4116	0.5739	1.3944	1.9449	1.4483	0.7447	1.1817	1.201	1.0163	down	down	up	up	up	down	up	up	up	-2.42954	-1.74246	1.3944	1.9449	1.4483	-1.34282	1.1817	1.201	1.0163
138	citramalic acid	GC-TOFMS	1081	C00815	0.940525	0.304625	0.366034	0.785326	0.994405	0.713518	0.417988	0.0053009	0.309935	0.993	1.227	1.2356	1.917	2.3508	1.2263	0.4633	0.4803	1.0365	down	up	up	up	up	up	down	down	up	-1.00705	1.227	1.2356	1.917	2.3508	1.2263	-2.15843	-2.08203	1.0365
139	cholesterol	GC-TOFMS	5997	C00187	0.187633	0.416473	0.605172	0.0785642	0.013103	0.475277	0.874768	0.227369	0.411669	1.4954	1.2306	0.823	1.0447	1.2054	1.1538	1.401	1.5598	1.1134	up	up	down	up	up	up	up	up	up	1.4954	1.2306	-1.21507	1.0447	1.2054	1.1538	1.401	1.5598	1.1134
140	cholestan-3-ol	GC-TOFMS	10992748		0.311637	0.787541	0.460664	0.514462	0.110129	0.619171	0.857607	0.607992	0.50233	1.2432	0.9891	0.7956	0.8761	0.9116	1.0406	1.1742	1.2356	1.0523	up	down	down	down	down	up	up	up	up	1.2432	-1.01102	-1.25691	-1.14142	-1.09697	1.0406	1.1742	1.2356	1.0523
141	cellobiose	GC-TOFMS	10712	C06422	0.502406	0.0731989	0.121076	0.431737	0.446204	0.9252	0.401444	0.331693	0.950082	1.1012	3.2343	2.9369	1.2651	1.0721	0.8475	3.4586	3.2135	0.9291	up	up	up	up	up	down	up	up	down	1.1012	3.2343	2.9369	1.2651	1.0721	-1.17994	3.4586	3.2135	-1.07631
142	capric acid	GC-TOFMS	2969	C01571	0.230041	0.034215	0.0860808	0.230039	0.120759	0.0126449	0.16231	0.157426	0.627059	1.205	1.5575	1.2925	1.4418	1.2516	0.8681	0.904	1.2152	1.3442	up	up	up	up	up	down	down	up	up	1.205	1.5575	1.2925	1.4418	1.2516	-1.15194	-1.10619	1.2152	1.3442
143	1,3-bisphosphoglycerate	GC-TOFMS	683	C00236	0.0928476	0.759665	0.0725277	0.559118	0.420021	0.23851	0.798879	0.153825	0.359645	0.6272	1.1385	1.8152	1.1472	1.3427	1.1705	2.165	1.1896	0.5494	down	up	up	up	up	up	up	up	down	-1.59439	1.1385	1.8152	1.1472	1.3427	1.1705	2.165	1.1896	-1.82017
144	beta-glycerolphosphate	GC-TOFMS	92043261		0.816684	0.695586	0.877032	0.886462	0.239578	0.366388	0.661092	0.353673	0.724788	1.074	1.1733	1.0925	1.1533	1.1021	0.9556	0.8615	0.7407	0.8598	up	up	up	up	up	down	down	down	down	1.074	1.1733	1.0925	1.1533	1.1021	-1.04646	-1.16077	-1.35007	-1.16306
145	beta-glutamic acid	GC-TOFMS	73064	C05574	0.682358	0.964547	0.783943	0.0513372	0.340756	0.271496	0.540465	0.222941	0.661361	0.9389	1.1569	1.2322	3.1638	2.6096	0.8248	0.4517	0.6006	1.3296	down	up	up	up	up	down	down	down	up	-1.06508	1.1569	1.2322	3.1638	2.6096	-1.21242	-2.21386	-1.665	1.3296
146	beta-alanine	GC-TOFMS	239	C00099	0.603508	0.637035	0.963186	0.0655962	0.762427	0.0521054	0.598773	0.283163	0.740731	0.9046	0.8767	0.9692	1.3623	1.2249	0.8991	0.8011	1.1838	1.4778	down	down	down	up	up	down	down	up	up	-1.10546	-1.14064	-1.03178	1.3623	1.2249	-1.11222	-1.24828	1.1838	1.4778
147	benzoic acid	GC-TOFMS	243	C00180	0.991377	0.23576	0.405797	0.983575	0.12818	0.175807	0.682002	0.898486	0.631061	1.0124	1.0973	1.0838	1.0357	0.8336	0.8049	1.0447	1.2911	1.2359	up	up	up	up	down	down	up	up	up	1.0124	1.0973	1.0838	1.0357	-1.19962	-1.24239	1.0447	1.2911	1.2359
148	aspartate	GC-TOFMS	5460541		0.293683	0.277392	0.784855	9.18851e-05	0.00019204	0.503424	0.613167	0.675728	0.812146	1.3888	1.1347	0.817	1.0243	0.857	0.8366	0.9802	1.108	1.1304	up	up	down	up	down	down	down	up	up	1.3888	1.1347	-1.22399	1.0243	-1.16686	-1.19531	-1.0202	1.108	1.1304
149	ascorbic acid	GC-TOFMS	54670067	C00072	0.517052	0.0607494	0.050684	0.873491	0.857695	0.998089	0.448972	0.200492	0.949884	0.8644	1.8228	2.1088	2.933	1.3019	0.4439	1.0662	1.0277	0.9639	down	up	up	up	up	down	up	up	down	-1.15687	1.8228	2.1088	2.933	1.3019	-2.25276	1.0662	1.0277	-1.03745
150	aminomalonate	GC-TOFMS	100714	C00872	0.447161	0.238452	0.714086	0.690509	0.352365	0.701204	0.6865	0.463509	0.791264	1.2696	1.452	1.1437	1.2021	1.2722	1.0583	0.855	0.8052	0.9417	up	up	up	up	up	up	down	down	down	1.2696	1.452	1.1437	1.2021	1.2722	1.0583	-1.16959	-1.24193	-1.06191
151	allantoic acid	GC-TOFMS	203	C00499	0.341013	0.22066	0.0447698	0.786362	0.282077	0.517725	0.356275	0.0228402	0.344606	0.7635	1.4708	1.9265	3.5256	3.691	1.0469	1.3029	1.4604	1.1209	down	up	up	up	up	up	up	up	up	-1.30976	1.4708	1.9265	3.5256	3.691	1.0469	1.3029	1.4604	1.1209
152	alanine-alanine	GC-TOFMS	5484352		0.866771	0.931948	0.951308	0.386119	0.203355	0.0459048	0.551979	0.698815	0.673951	0.9931	1.0238	1.0309	1.2463	0.7053	0.5659	0.9039	1.3303	1.4717	down	up	up	up	down	down	down	up	up	-1.00695	1.0238	1.0309	1.2463	-1.41784	-1.7671	-1.10632	1.3303	1.4717
153	alanine	GC-TOFMS	5950	C00041	0.614732	0.725756	0.90534	0.175489	0.228706	0.829447	0.8944	0.588005	0.651517	1.142	1.0473	0.9171	0.8952	0.8435	0.9422	0.9313	0.946	1.0158	up	up	down	down	down	down	down	down	up	1.142	1.0473	-1.09039	-1.11707	-1.18554	-1.06135	-1.07377	-1.05708	1.0158
154	adipic acid	GC-TOFMS	196	C06104	0.870939	0.195279	0.493486	0.357646	0.856722	0.198451	0.289195	0.478186	0.445685	1.0884	1.0948	1.0058	1.3347	1.0015	0.7504	0.8612	1.017	1.181	up	up	up	up	up	down	down	up	up	1.0884	1.0948	1.0058	1.3347	1.0015	-1.33262	-1.16117	1.017	1.181
155	adenosine-5-monophosphate	GC-TOFMS	6083	C00020	0.0770385	0.0334465	0.2912	0.33505	0.983081	0.385375	0.786979	0.222158	0.33134	1.433	2.2225	1.551	0.9884	1.2707	1.2857	1.5899	1.1919	0.7497	up	up	up	down	up	up	up	up	down	1.433	2.2225	1.551	-1.01174	1.2707	1.2857	1.5899	1.1919	-1.33387
156	adenosine	GC-TOFMS	60961	C00212	0.064406	0.0194312	0.59827	0.815667	0.497227	0.421325	0.912505	0.351825	0.240852	2.0338	2.0348	1.0005	0.7219	0.9518	1.3185	1.1583	1.067	0.9212	up	up	up	down	down	up	up	up	down	2.0338	2.0348	1.0005	-1.38523	-1.05064	1.3185	1.1583	1.067	-1.08554
157	aconitic acid	GC-TOFMS	309	C00417	0.234944	0.554366	0.480814	0.243164	0.681477	0.0796002	0.634776	0.144193	0.356445	0.3995	0.5234	1.3101	1.1534	1.3879	1.2033	0.7002	0.9098	1.2994	down	down	up	up	up	up	down	down	up	-2.50313	-1.91058	1.3101	1.1534	1.3879	1.2033	-1.42816	-1.09914	1.2994
158	5-methoxytryptamine	GC-TOFMS	1833	C05659	0.333177	0.5962	0.10217	0.653281	0.951473	0.62255	0.553774	0.328657	0.855794	0.3709	0.9736	2.625	1.2711	1.18	0.9283	0.9737	1.0463	1.0746	down	down	up	up	up	down	down	up	up	-2.69614	-1.02712	2.625	1.2711	1.18	-1.07724	-1.02701	1.0463	1.0746
159	5-hydroxy-3-indoleacetic.acid	GC-TOFMS	1826	C05635	0.457036	0.865966	0.650774	0.260608	0.105746	0.63216	0.144321	0.0180254	0.908373	0.9012	1.0332	1.1465	2.5518	2.0621	0.8081	0.9046	0.8504	0.9401	down	up	up	up	up	down	down	down	down	-1.10963	1.0332	1.1465	2.5518	2.0621	-1.23747	-1.10546	-1.17592	-1.06372
160	4-hydroxyhippuric acid	GC-TOFMS	151012		0.373102	0.928047	0.440529	0.367314	0.602031	0.644684	0.869421	0.018769	0.220651	0.7702	0.8857	1.15	1.5802	1.8477	1.1693	0.8817	0.9604	1.0892	down	down	up	up	up	up	down	down	up	-1.29836	-1.12905	1.15	1.5802	1.8477	1.1693	-1.13417	-1.04123	1.0892
161	4-hydroxybutyric acid	GC-TOFMS	10413	C00989	0.493213	0.368112	0.939109	0.00154186	0.00278557	0.948041	0.930235	0.966776	0.939392	1.2202	1.1215	0.9191	0.9263	0.7545	0.8145	0.4559	0.4857	1.0653	up	up	down	down	down	down	down	down	up	1.2202	1.1215	-1.08802	-1.07956	-1.32538	-1.22775	-2.19346	-2.05888	1.0653
162	3-phosphoglycerate	GC-TOFMS	439183	C00197	0.733573	0.819471	0.510103	0.381882	0.040396	0.216649	0.227261	0.196309	0.770474	0.8615	0.9572	1.111	2.0256	1.2906	0.6371	0.4049	0.7014	1.732	down	down	up	up	up	down	down	down	up	-1.16077	-1.04471	1.111	2.0256	1.2906	-1.56961	-2.46975	-1.42572	1.732
163	3-hydroxybutyric acid	GC-TOFMS	441	C01089	0.803217	0.00185047	0.0769042	0.38292	0.308892	0.0324591	0.285531	0.186222	0.960655	1.7816	3.3727	1.8931	2.026	1.505	0.7428	0.7513	1.6148	2.1494	up	up	up	up	up	down	down	up	up	1.7816	3.3727	1.8931	2.026	1.505	-1.34626	-1.33103	1.6148	2.1494
164	3,6.anhydro-D-galactose	GC-TOFMS	16069996	C06474	0.421499	0.811864	0.24914	0.591107	0.519152	0.300144	0.273592	0.13612	0.640741	0.778	0.939	1.207	0.3338	0.2198	0.6586	1.0293	1.2752	1.239	down	down	up	down	down	down	up	up	up	-1.28535	-1.06496	1.207	-2.99581	-4.54959	-1.51837	1.0293	1.2752	1.239
165	2-monopalmitin	GC-TOFMS	123409		0.890538	0.919346	0.737176	0.0140776	0.0443047	0.439878	0.682809	0.768261	0.36731	0.8055	0.9061	1.1249	0.6701	0.8653	1.2913	2.7781	2.1477	0.7731	down	down	up	down	down	up	up	up	down	-1.24146	-1.10363	1.1249	-1.49231	-1.15567	1.2913	2.7781	2.1477	-1.29349
166	2-monoolein	GC-TOFMS	5319879		0.310257	0.307711	0.902512	0.054905	0.0295314	0.469843	0.822993	0.146561	0.0175107	0.6507	0.5505	0.8459	0.7052	1.3256	1.8798	0.6301	0.5681	0.9015	down	down	down	down	up	up	down	down	down	-1.53681	-1.81653	-1.18217	-1.41804	1.3256	1.8798	-1.58705	-1.76025	-1.10926
167	2-hydroxyvaleric acid	GC-TOFMS	98009		0.0679014	0.153062	0.732852	0.124268	0.561259	0.0196881	0.981091	0.294673	0.329371	0.4697	0.514	1.0944	1.0655	2.2885	2.1478	1.8909	0.7423	0.3926	down	down	up	up	up	up	up	down	down	-2.12902	-1.94553	1.0944	1.0655	2.2885	2.1478	1.8909	-1.34716	-2.54712
168	2-hydroxyglutaric acid	GC-TOFMS	43	C02630	0.887852	0.515829	0.659053	0.141524	0.117863	0.887393	0.466943	0.5347	0.716584	1.0556	1.1899	1.1273	1.4883	0.8222	0.5525	0.912	0.9037	0.9909	up	up	up	up	down	down	down	down	down	1.0556	1.1899	1.1273	1.4883	-1.21625	-1.80995	-1.09649	-1.10656	-1.00918
169	2-hydroxybutanoic acid	GC-TOFMS	11266	C05984	0.272484	0.779879	0.430456	0.970952	0.506517	0.549494	0.510492	0.573157	0.76879	0.8414	0.8934	1.0618	0.5659	0.5517	0.9749	1.0255	0.911	0.8883	down	down	up	down	down	down	up	down	down	-1.1885	-1.11932	1.0618	-1.7671	-1.81258	-1.02575	1.0255	-1.09769	-1.12575
170	2-deoxytetronic acid	GC-TOFMS	150929		0.211115	0.313961	0.0304852	0.665667	0.596947	0.867897	0.316272	0.378364	0.6037	0.7261	1.0384	1.4301	0.6942	0.6735	0.9701	1.1185	0.723	0.6464	down	up	up	down	down	down	up	down	down	-1.37722	1.0384	1.4301	-1.44051	-1.48478	-1.03082	1.1185	-1.38313	-1.54703
171	2,3-dihydroxybutanoic acid	GC-TOFMS	250402		0.702605	0.024914	0.0168499	0.312715	0.726996	0.433199	0.882056	0.947852	0.905414	0.9459	1.4662	1.55	0.9582	0.8978	0.9369	0.7362	0.8173	1.1101	down	up	up	down	down	down	down	down	up	-1.05719	1.4662	1.55	-1.04362	-1.11383	-1.06735	-1.35833	-1.22354	1.1101
172	1-monostearin	GC-TOFMS	24699	D01947	0.783719	0.890375	0.883977	0.759368	0.703572	0.911638	0.768401	0.39762	0.538589	0.9393	0.888	0.9453	0.9827	1.1169	1.1365	1.0994	1.1933	1.0855	down	down	down	down	up	up	up	up	up	-1.06462	-1.12613	-1.05787	-1.0176	1.1169	1.1365	1.0994	1.1933	1.0855
173	1-monopalmitin	GC-TOFMS	14900		0.662125	0.9601	0.710057	0.192909	0.0523273	0.248389	0.975925	0.54631	0.360716	1.0183	0.9536	0.9365	0.8427	0.9321	1.106	0.8504	0.678	0.7973	up	down	down	down	down	up	down	down	down	1.0183	-1.04866	-1.06781	-1.18666	-1.07285	1.106	-1.17592	-1.47493	-1.25423
174	1-kestose	GC-TOFMS	440080	C03661	0.0211628	0.0777665	0.2751	0.642664	0.881877	0.553038	0.761398	0.781675	0.907351	0.4174	0.5057	1.2114	1.0838	0.9665	0.8917	1.0803	1.2831	1.1877	down	down	up	up	down	down	up	up	up	-2.39578	-1.97746	1.2114	1.0838	-1.03466	-1.12145	1.0803	1.2831	1.1877
175	1,5-anhydroglucitol	GC-TOFMS	64960	C07326	0.000154367	0.000368299	0.498762	2.86887e-05	6.00762e-05	0.97729	0.115148	0.220215	0.376191	0.3956	0.4294	1.0853	0.3635	0.4132	1.1367	0.4977	0.5077	1.0201	down	down	up	down	down	up	down	down	up	-2.52781	-2.32883	1.0853	-2.75103	-2.42014	1.1367	-2.00924	-1.96967	1.0201
176	2,5-dihydroxypyrazine	HILIC-QTOFMS	15532987		0.259879	0.217668	0.873192	0.578744	0.198263	0.56283	0.487984	0.249393	0.74249	1.3945	1.3565	0.9728	1.2486	1.1032	0.8836	1.3186	1.453	1.1019	up	up	down	up	up	down	up	up	up	1.3945	1.3565	-1.02796	1.2486	1.1032	-1.13173	1.3186	1.453	1.1019
177	urea	HILIC-QTOFMS	1176	C00086	0.61873	0.451237	0.194844	0.360392	0.223317	0.125242	0.0492417	0.603368	0.31393	0.927597	1.08226	1.16673	1.17758	0.850335	0.722106	1.24752	1.09934	0.881219	down	up	up	up	down	down	up	up	down	-1.07805	1.08226	1.16673	1.17758	-1.17601	-1.38484	1.24752	1.09934	-1.13479
178	trimethylamine n-oxide	HILIC-QTOFMS	1145	C01104	0.0879075	0.126484	0.504391	0.2396	0.873788	0.520458	0.00945891	0.000194221	0.103509	0.190231	0.203096	1.06763	0.809048	1.25814	1.55509	0.641038	0.491231	0.766305	down	down	up	down	up	up	down	down	down	-5.25676	-4.92378	1.06763	-1.23602	1.25814	1.55509	-1.55997	-2.0357	-1.30496
179	n,n-dimethylglycine	HILIC-QTOFMS	673	C01026	0.644322	0.0839833	0.0761022	0.17111	0.462613	0.456268	0.978449	0.591369	0.566344	0.964718	1.27014	1.3166	1.26296	1.12226	0.888594	0.984927	1.17623	1.19424	down	up	up	up	up	down	down	up	up	-1.03657	1.27014	1.3166	1.26296	1.12226	-1.12537	-1.0153	1.17623	1.19424
180	choline	HILIC-QTOFMS	305	C00114	0.631732	0.574628	0.358617	0.561168	0.618178	0.823403	0.50182	0.495673	0.962184	0.972992	1.04645	1.07549	0.978386	0.984594	1.00634	0.962107	0.960924	0.99877	down	up	up	down	down	up	down	down	down	-1.02776	1.04645	1.07549	-1.02209	-1.01565	1.00634	-1.03939	-1.04067	-1.00123
181	serine	HILIC-QTOFMS	5951	C00065	0.52862	0.527908	0.888218	0.723872	0.526544	0.353771	0.84781	0.630984	0.533162	0.911991	0.88991	0.975789	1.08677	0.904204	0.832012	1.01682	0.966388	0.950399	down	down	down	up	down	down	up	down	down	-1.0965	-1.12371	-1.02481	1.08677	-1.10595	-1.20191	1.01682	-1.03478	-1.05219
182	creatinine	HILIC-QTOFMS	588	C00791	0.00662481	0.0392445	0.233332	0.620553	0.218527	0.579152	0.365535	0.231177	0.982341	0.525483	0.630733	1.20029	1.3483	1.47037	1.09054	1.33626	1.28598	0.962375	down	down	up	up	up	up	up	up	down	-1.90301	-1.58546	1.20029	1.3483	1.47037	1.09054	1.33626	1.28598	-1.0391
183	betaine	HILIC-QTOFMS	247	C00719	0.849941	0.779879	0.915035	0.271647	0.245292	0.973774	0.183232	0.465337	0.0289599	0.870822	0.92908	1.0669	1.33063	1.44102	1.08297	1.35993	0.738512	0.54305	down	down	up	up	up	up	up	down	down	-1.14834	-1.07633	1.0669	1.33063	1.44102	1.08297	1.35993	-1.35407	-1.84145
184	2-amino-1-phenylethanol	HILIC-QTOFMS	1000	C02735	0.123256	0.930033	0.203263	0.919349	0.975673	0.946047	0.230242	0.245384	0.978109	0.840587	1.00761	1.19869	1.08453	1.04597	0.964443	1.14162	1.15061	1.00787	down	up	up	up	up	down	up	up	up	-1.18964	1.00761	1.19869	1.08453	1.04597	-1.03687	1.14162	1.15061	1.00787
185	pipecolc acid	HILIC-QTOFMS	439227		0.21139	0.681571	0.201138	0.622307	0.418557	0.202309	0.860321	0.526404	0.4554	0.523027	0.709674	1.35686	1.19276	0.761682	0.638588	1.08981	0.901829	0.827512	down	down	up	up	down	down	up	down	down	-1.91195	-1.4091	1.35686	1.19276	-1.31288	-1.56595	1.08981	-1.10886	-1.20844
186	creatine	HILIC-QTOFMS	586	C00300	0.0727919	0.195697	0.429603	0.580482	0.158588	0.0122119	0.328711	0.240989	0.0288148	0.627288	0.703871	1.12209	1.06242	0.783392	0.737368	1.15549	0.82511	0.714075	down	down	up	up	down	down	up	down	down	-1.59416	-1.42071	1.12209	1.06242	-1.2765	-1.35617	1.15549	-1.21196	-1.40041
187	asparagine	HILIC-QTOFMS	6267	C00152	0.595314	0.28845	0.193514	0.28398	0.743003	0.189944	0.2818	0.919405	0.36812	0.954626	1.14593	1.2004	1.29051	0.965545	0.748187	1.14386	1.03669	0.906307	down	up	up	up	down	down	up	up	down	-1.04753	1.14593	1.2004	1.29051	-1.03568	-1.33656	1.14386	1.03669	-1.10338
188	ornithine	HILIC-QTOFMS	6262	C00077	0.125368	0.829337	0.0424014	0.536375	0.447353	0.0931643	0.481941	0.313139	0.149751	0.555141	1.02731	1.85055	1.20307	0.717927	0.596747	1.17018	0.860191	0.735092	down	up	up	up	down	down	up	down	down	-1.80134	1.02731	1.85055	1.20307	-1.3929	-1.67575	1.17018	-1.16253	-1.36037
189	oxindole	HILIC-QTOFMS	321710	C12312	0.449716	0.0118947	0.112716	0.0531353	0.0552765	0.559679	0.334789	0.366954	0.927806	1.21279	1.62407	1.33912	2.6332	1.74937	0.664352	1.63368	1.9467	1.19161	up	up	up	up	up	down	up	up	up	1.21279	1.62407	1.33912	2.6332	1.74937	-1.50523	1.63368	1.9467	1.19161
190	adenine	HILIC-QTOFMS	190	C00147	0.0323181	0.0382529	0.59397	0.832404	0.796955	0.635139	0.47943	0.589374	0.753037	1.97531	1.60319	0.811611	1.04365	0.954552	0.914625	1.11526	1.05756	0.948257	up	up	down	up	down	down	up	up	down	1.97531	1.60319	-1.23212	1.04365	-1.04761	-1.09334	1.11526	1.05756	-1.05457
191	1-methylnicotinamide	HILIC-QTOFMS	457	C02918	0.314331	0.11603	0.0518471	0.22759	0.0017768	0.0751879	0.304001	0.00795878	0.093303	0.900371	1.3778	1.53026	1.85912	3.25081	1.74858	1.18316	1.48621	1.25614	down	up	up	up	up	up	up	up	up	-1.11065	1.3778	1.53026	1.85912	3.25081	1.74858	1.18316	1.48621	1.25614
192	nicotinamide n-oxide	HILIC-QTOFMS	72661		0.953292	0.0116699	0.0819401	0.283995	0.00946395	0.0541542	0.739008	0.265063	0.232915	1.09477	1.43365	1.30955	1.22968	2.53859	2.06443	0.992502	1.2143	1.22347	up	up	up	up	up	up	down	up	up	1.09477	1.43365	1.30955	1.22968	2.53859	2.06443	-1.00755	1.2143	1.22347
193	acetylcholine	HILIC-QTOFMS	187	C01996	0.0273623	0.0291852	0.576137	0.490727	0.573476	0.175089	0.149006	0.277111	0.892697	0.680845	0.721759	1.06009	1.06736	0.905102	0.847979	1.19512	1.32154	1.10577	down	down	up	up	down	down	up	up	up	-1.46876	-1.3855	1.06009	1.06736	-1.10485	-1.17927	1.19512	1.32154	1.10577
194	glutamine	HILIC-QTOFMS	5961	C00064	0.0155327	0.214616	0.0593644	0.497417	0.439484	0.0530506	0.298056	0.019859	0.0897016	0.644181	0.853496	1.32493	1.09105	0.819711	0.751301	0.86356	0.689462	0.798395	down	down	up	up	down	down	down	down	down	-1.55236	-1.17165	1.32493	1.09105	-1.21994	-1.33102	-1.158	-1.45041	-1.25251
195	glutamic acid	HILIC-QTOFMS	33032	C00025	0.338725	0.345676	0.710835	0.888256	0.281828	0.323355	0.868039	0.693852	0.564218	0.909175	0.874917	0.96232	0.936529	0.756178	0.807427	0.992849	0.95075	0.957598	down	down	down	down	down	down	down	down	down	-1.0999	-1.14297	-1.03916	-1.06777	-1.32244	-1.2385	-1.0072	-1.0518	-1.04428
196	methionine	HILIC-QTOFMS	6137	C00073	0.276366	0.388949	0.806928	0.684868	0.873803	0.863529	0.589621	0.46377	0.840078	0.833737	0.860858	1.03253	1.05433	1.05501	1.00065	1.04941	1.07242	1.02193	down	down	up	up	up	up	up	up	up	-1.19942	-1.16163	1.03253	1.05433	1.05501	1.00065	1.04941	1.07242	1.02193
197	2PYR	HILIC-QTOFMS	69698	C05842	0.296306	0.00208683	0.129534	0.149296	0.0331446	0.537172	0.0117945	0.0057103	0.364791	1.30482	1.71951	1.31781	1.6379	1.9139	1.16851	1.49725	1.80005	1.20224	up	up	up	up	up	up	up	up	up	1.30482	1.71951	1.31781	1.6379	1.9139	1.16851	1.49725	1.80005	1.20224
198	4PYR	HILIC-QTOFMS	440810	C05843	0.448019	0.0171025	0.239677	0.184949	0.0419599	0.292606	0.0871414	0.101055	0.322786	1.38214	1.60302	1.15981	1.34859	2.12895	1.57864	1.90319	1.27069	0.66766	up	up	up	up	up	up	up	up	down	1.38214	1.60302	1.15981	1.34859	2.12895	1.57864	1.90319	1.27069	-1.49777
199	carnitine	HILIC-QTOFMS	10917	C00318	0.034177	0.140789	0.509439	0.558744	0.186911	0.0314283	0.0247837	0.112977	0.671824	0.775394	0.852033	1.09884	1.05311	0.863522	0.819973	1.27583	1.2351	0.968075	down	down	up	up	down	down	up	up	down	-1.28967	-1.17366	1.09884	1.05311	-1.15805	-1.21955	1.27583	1.2351	-1.03298
200	phenylalanine	HILIC-QTOFMS	6140	C02057	0.607866	0.886748	0.696417	0.445597	0.969281	0.46203	0.434987	0.617966	0.832534	0.940893	0.978871	1.04036	0.937104	1.02736	1.09631	1.07722	1.06577	0.989367	down	down	up	down	up	up	up	up	down	-1.06282	-1.02159	1.04036	-1.06712	1.02736	1.09631	1.07722	1.06577	-1.01075
201	pyridoxamine	HILIC-QTOFMS	1052	C00534	0.0923248	0.745829	0.127871	0.104236	0.0579135	0.422049	0.209914	0.137809	0.68638	0.701592	1.20519	1.7178	0.679033	0.639104	0.941198	1.22536	1.37736	1.12405	down	up	up	down	down	down	up	up	up	-1.42533	1.20519	1.7178	-1.47268	-1.56469	-1.06248	1.22536	1.37736	1.12405
202	1-methylhistidine	HILIC-QTOFMS	92105	C03298	0.668964	0.814845	0.784344	0.616749	0.0381412	0.11089	0.849933	0.431974	0.325695	0.959072	0.944786	0.985104	0.807167	0.46577	0.577043	1.02375	0.869989	0.84981	down	down	down	down	down	down	up	down	down	-1.04267	-1.05844	-1.01512	-1.2389	-2.14698	-1.73297	1.02375	-1.14944	-1.17673
203	citrulline	HILIC-QTOFMS	9750	C00327	0.24247	0.582851	0.347151	0.10954	0.668889	0.561274	0.849724	0.754389	0.875276	0.823247	0.900683	1.09406	1.21803	1.15826	0.950928	0.983686	0.990057	1.00648	down	down	up	up	up	down	down	down	up	-1.2147	-1.11027	1.09406	1.21803	1.15826	-1.0516	-1.01658	-1.01004	1.00648
204	tyrosine	HILIC-QTOFMS	6057	C00082	0.410732	0.650982	0.285633	0.695285	0.693327	0.513451	0.768889	0.774706	0.994292	1.13379	0.957001	0.844069	1.08627	0.973766	0.896427	0.974421	0.977499	1.00316	up	down	down	up	down	down	down	down	up	1.13379	-1.04493	-1.18474	1.08627	-1.02694	-1.11554	-1.02625	-1.02302	1.00316
205	tributylamine	HILIC-QTOFMS	7622		0.86628	0.988968	0.868592	0.788738	0.594542	0.778391	0.735408	0.519067	0.868609	0.983392	1.00309	1.02003	1.03822	1.15867	1.11602	1.0709	1.07899	1.00755	down	up	up	up	up	up	up	up	up	-1.01689	1.00309	1.02003	1.03822	1.15867	1.11602	1.0709	1.07899	1.00755
206	n8-acetylspermidine	HILIC-QTOFMS	123689	C01029	0.959968	0.840853	0.781165	0.866343	0.98338	0.789074	0.0973313	0.292901	0.348094	0.411246	0.340549	0.828092	0.175627	0.23295	1.32639	0.139206	0.382926	2.75079	down	down	down	down	down	up	down	down	up	-2.43163	-2.93643	-1.2076	-5.69389	-4.29277	1.32639	-7.18361	-2.61147	2.75079
207	n,n,n-trimethyllysine	HILIC-QTOFMS	440120	C03793	0.878852	0.757311	0.541161	0.811026	0.602216	0.733269	0.672276	0.823731	0.957032	0.838899	0.946485	1.12825	1.00866	1.11362	1.10405	0.957053	1.02104	1.06686	down	down	up	up	up	up	down	up	up	-1.19204	-1.05654	1.12825	1.00866	1.11362	1.10405	-1.04487	1.02104	1.06686
208	phenaceturic acid	HILIC-QTOFMS	68144	C05598	0.493309	0.227135	0.118733	0.488242	0.0290984	0.218015	0.409059	0.0709875	0.462404	0.935096	1.28711	1.37644	1.88558	2.72734	1.44642	1.20637	1.31658	1.09136	down	up	up	up	up	up	up	up	up	-1.06941	1.28711	1.37644	1.88558	2.72734	1.44642	1.20637	1.31658	1.09136
209	n-acetyl-histidine	HILIC-QTOFMS	75619	C02997	0.411372	0.429731	0.82809	0.406861	0.199026	0.814737	0.21438	0.0356293	0.475299	0.0837268	0.0356002	0.425195	1.64577	1.51693	0.921714	0.894089	0.826692	0.924619	down	down	down	up	up	down	down	down	down	-11.9436	-28.0897	-2.35186	1.64577	1.51693	-1.08494	-1.11846	-1.20964	-1.08153
210	Dimethyl-l-arginine	HILIC-QTOFMS	123831	C03626	0.918828	0.567239	0.587575	0.465522	0.781049	0.307374	0.85518	0.632209	0.486175	1.03234	1.05495	1.0219	1.25378	0.947679	0.755858	0.987007	0.927132	0.939337	up	up	up	up	down	down	down	down	down	1.03234	1.05495	1.0219	1.25378	-1.05521	-1.323	-1.01316	-1.07859	-1.06458
211	acetyl-carnitine	HILIC-QTOFMS	439756	C02571	0.0147196	0.0533333	0.346691	0.939754	0.537575	0.374598	0.284301	0.0667745	0.251564	0.734599	0.81862	1.11438	0.871834	0.64151	0.735817	1.29309	2.75925	2.13384	down	down	up	down	down	down	up	up	up	-1.36129	-1.22157	1.11438	-1.14701	-1.55882	-1.35903	1.29309	2.75925	2.13384
212	gamma-glutamylglycine	HILIC-QTOFMS	6604701		0.264515	0.192731	0.814306	0.115725	0.0136977	0.292611	0.840651	0.536058	0.471069	1.32735	1.35712	1.02243	0.734549	0.608398	0.828261	1.12578	0.939104	0.83418	up	up	up	down	down	down	up	down	down	1.32735	1.35712	1.02243	-1.36138	-1.64366	-1.20735	1.12578	-1.06484	-1.19878
213	kynurenine	HILIC-QTOFMS	161166	C00328	0.358474	0.985068	0.537904	0.706359	0.66181	0.218407	0.753595	0.179224	0.230196	0.9214	1.15696	1.25566	1.00724	0.837767	0.831746	1.00181	1.32599	1.3236	down	up	up	up	down	down	up	up	up	-1.0853	1.15696	1.25566	1.00724	-1.19365	-1.20229	1.00181	1.32599	1.3236
214	2,6-di-tert-butyl-4-hydroxymethylphenol	HILIC-QTOFMS	6929		0.00701437	0.020399	0.369487	0.0343504	0.307332	0.832685	0.514234	0.0188048	0.0650286	0.159178	0.183422	1.15231	1.56464	2.00539	1.28169	1.2401	2.19034	1.76627	down	down	up	up	up	up	up	up	up	-6.28228	-5.4519	1.15231	1.56464	2.00539	1.28169	1.2401	2.19034	1.76627
215	xylazine	HILIC-QTOFMS	5707	D08683	0.537931	0.457226	0.908056	0.782579	0.423766	0.699122	0.206094	0.0126157	0.114075	0.959564	0.913059	0.951535	1.06896	1.11174	1.04002	1.59772	2.32912	1.45778	down	down	down	up	up	up	up	up	up	-1.04214	-1.09522	-1.05093	1.06896	1.11174	1.04002	1.59772	2.32912	1.45778
216	ergothioneine	HILIC-QTOFMS	5351619	C05570	0.191746	0.0815497	0.0103577	0.22296	0.263423	0.940922	0.76027	0.439927	0.541933	0.809888	1.37127	1.69316	0.762632	0.826309	1.0835	0.925281	0.879053	0.950039	down	up	up	down	down	up	down	down	down	-1.23474	1.37127	1.69316	-1.31125	-1.2102	1.0835	-1.08075	-1.13759	-1.05259
217	isobutyryl carnitine	HILIC-QTOFMS	10177002		0.184276	0.077436	0.887663	0.76754	0.0647841	0.161494	0.810809	0.850521	0.644672	0.813506	0.775118	0.952812	1.03316	0.534315	0.517166	0.691273	1.17292	1.69675	down	down	down	up	down	down	down	up	up	-1.22925	-1.29013	-1.04953	1.03316	-1.87155	-1.93362	-1.44661	1.17292	1.69675
218	ketamine	HILIC-QTOFMS	3821	C07525	0.372159	0.457533	0.763486	0.789244	0.0479806	0.13844	0.076607	0.00523517	0.625676	1.54285	1.20659	0.782058	1.08772	1.40692	1.29346	1.62879	1.68188	1.03259	up	up	down	up	up	up	up	up	up	1.54285	1.20659	-1.27868	1.08772	1.40692	1.29346	1.62879	1.68188	1.03259
219	1-hexadecylamine	HILIC-QTOFMS	8926		0.767806	0.539541	0.78595	0.463282	0.293648	0.850636	0.202234	0.953705	0.133939	0.808967	0.513017	0.634162	0.928864	0.724439	0.779919	2.02528	0.939346	0.463811	down	down	down	down	down	down	up	down	down	-1.23614	-1.94925	-1.57688	-1.07658	-1.38038	-1.28218	2.02528	-1.06457	-2.15605
220	cytarabine	HILIC-QTOFMS	6253	C02961	0.294393	0.505082	0.102972	0.140139	0.635639	0.417039	0.852896	0.62191	0.379807	0.80516	1.06124	1.31805	1.28901	1.14118	0.885314	1.00317	0.901361	0.898509	down	up	up	up	up	down	up	down	down	-1.24199	1.06124	1.31805	1.28901	1.14118	-1.12954	1.00317	-1.10943	-1.11296
221	uridine	HILIC-QTOFMS	6029	C00299	0.737167	0.404723	0.389863	0.622702	0.897409	0.769709	0.0376241	0.109968	0.617618	1.02839	1.19065	1.15778	1.06927	1.04772	0.979852	1.37427	1.28233	0.933095	up	up	up	up	up	down	up	up	down	1.02839	1.19065	1.15778	1.06927	1.04772	-1.02056	1.37427	1.28233	-1.0717
222	acylcarnitine (C4:0)	HILIC-QTOFMS	53481615	C02862	0.317722	0.0614679	0.0360118	0.219087	0.190398	0.707997	0.995248	0.336002	0.206396	0.92975	1.47128	1.58245	1.26135	1.55416	1.23214	0.842358	1.26498	1.50171	down	up	up	up	up	up	down	up	up	-1.07556	1.47128	1.58245	1.26135	1.55416	1.23214	-1.18714	1.26498	1.50171
223	thiamine	HILIC-QTOFMS	1130	C00378	0.934685	0.873657	0.849854	0.0883635	0.20886	0.426098	0.388637	0.113256	0.43618	1.32363	0.923834	0.697956	0.686359	0.799873	1.16539	1.14191	1.23707	1.08333	up	down	down	down	down	up	up	up	up	1.32363	-1.08245	-1.43276	-1.45696	-1.2502	1.16539	1.14191	1.23707	1.08333
224	allopurinol riboside	HILIC-QTOFMS	493157		0.213292	0.293727	0.555575	0.566546	0.373231	0.799513	0.949439	0.208358	0.197081	0.806223	0.835969	1.0369	0.778549	0.607136	0.77983	1.07401	0.673578	0.62716	down	down	up	down	down	down	up	down	down	-1.24035	-1.19622	1.0369	-1.28444	-1.64708	-1.28233	1.07401	-1.48461	-1.59449
225	retinol	HILIC-QTOFMS	445354	C00473	0.407532	0.0609311	0.469469	0.509035	0.386784	0.823517	0.74374	0.0113832	0.0105162	2.46858	2.51475	1.0187	1.16617	1.2971	1.11228	0.975872	2.12228	2.17476	up	up	up	up	up	up	down	up	up	2.46858	2.51475	1.0187	1.16617	1.2971	1.11228	-1.02472	2.12228	2.17476
226	gamma-glutamyl-glutamic acid	HILIC-QTOFMS	92865	C05282	0.70927	0.490659	0.752336	0.760578	0.127121	0.10955	0.807385	0.568757	0.377233	1.11972	1.12217	1.00218	1.0561	0.806673	0.763824	1.01456	0.875116	0.862561	up	up	up	up	down	down	up	down	down	1.11972	1.12217	1.00218	1.0561	-1.23966	-1.3092	1.01456	-1.14271	-1.15934
227	1-methyladenosine	HILIC-QTOFMS	27476	C02494	0.0842402	0.62272	0.221031	0.709027	0.143591	0.428998	0.520553	0.61347	0.923586	0.803271	0.950902	1.18379	1.47465	1.6147	1.09497	0.947559	0.962198	1.01545	down	down	up	up	up	up	down	down	up	-1.24491	-1.05163	1.18379	1.47465	1.6147	1.09497	-1.05534	-1.03929	1.01545
228	guanosine	HILIC-QTOFMS	6802	C00387	0.910488	0.88075	0.807261	0.883745	0.927484	0.928512	0.378739	0.771509	0.736183	1.05167	0.96707	0.919554	0.893925	0.902874	1.01001	1.12067	1.12339	1.00243	up	down	down	down	down	up	up	up	up	1.05167	-1.03405	-1.08748	-1.11866	-1.10757	1.01001	1.12067	1.12339	1.00243
229	xanthosine	HILIC-QTOFMS	64959	C01762	0.27241	0.897105	0.107716	0.278753	0.573182	0.685944	0.23206	0.167519	0.92978	0.784048	0.964332	1.22994	0.857514	0.940685	1.09699	0.866493	0.865821	0.999225	down	down	up	down	down	up	down	down	down	-1.27543	-1.03699	1.22994	-1.16616	-1.06305	1.09699	-1.15408	-1.15497	-1.00078
230	5'-methylthioadenosine	HILIC-QTOFMS	439176	C00170	0.564844	0.284663	0.226377	0.636864	0.44529	0.7715	0.472616	0.167454	0.379262	1.27647	1.47591	1.15624	0.76034	0.736794	0.969033	0.822882	0.64437	0.783065	up	up	up	down	down	down	down	down	down	1.27647	1.47591	1.15624	-1.3152	-1.35723	-1.03196	-1.21524	-1.5519	-1.27703
231	uridine-5-monophosphate	HILIC-QTOFMS	6030	C00105	0.0974174	0.912093	0.00785427	0.786001	0.142353	0.0674517	0.783305	0.10691	0.0828481	0.718611	0.937408	1.30447	1.04634	0.73899	0.706261	1.10329	0.67718	0.613785	down	down	up	up	down	down	up	down	down	-1.39157	-1.06677	1.30447	1.04634	-1.3532	-1.41591	1.10329	-1.47671	-1.62924
232	inosine-5-monophosphate	HILIC-QTOFMS	8582	C00130	0.0359037	0.356089	0.114124	0.762969	0.494687	0.704857	0.629089	0.125112	0.0752229	0.365146	0.62104	1.7008	0.971113	0.959662	0.988208	1.09299	0.706615	0.646499	down	down	up	down	down	down	up	down	down	-2.73863	-1.6102	1.7008	-1.02975	-1.04203	-1.01193	1.09299	-1.4152	-1.54679
233	guanosine-monophosphate	HILIC-QTOFMS	6804	C00144	0.174138	0.683172	0.313827	0.59025	0.291308	0.49956	0.925192	0.0616516	0.0587195	0.689195	0.893476	1.29641	0.789517	0.753021	0.953773	0.9571	0.605375	0.63251	down	down	up	down	down	down	down	down	down	-1.45097	-1.11922	1.29641	-1.2666	-1.32799	-1.04847	-1.04482	-1.65187	-1.581
234	riboflavin	HILIC-QTOFMS	493570	C00255	0.664662	0.640002	0.476689	0.471796	0.224733	0.540221	0.951392	0.174785	0.110049	0.993646	1.15153	1.1589	0.906031	0.831684	0.917942	0.987932	1.11952	1.1332	down	up	up	down	down	down	down	up	up	-1.00639	1.15153	1.1589	-1.10371	-1.20238	-1.08939	-1.01222	1.11952	1.1332
235	S-adenosyl-homocysteine	HILIC-QTOFMS	439155	C00021	0.142287	0.512003	0.246584	0.931492	0.377537	0.28065	0.470677	0.150979	0.459764	0.774595	0.915477	1.18188	0.974853	0.780328	0.800457	0.907514	0.798466	0.879839	down	down	up	down	down	down	down	down	down	-1.291	-1.09233	1.18188	-1.0258	-1.28151	-1.24929	-1.10191	-1.2524	-1.13657
236	6-ketoprostaglandin F1 alpha	HILIC-QTOFMS	5280888	C05961	0.63048	0.884388	0.739302	0.686048	0.425581	0.334024	0.645454	0.309762	0.568115	1.58125	1.18418	0.748889	0.992431	1.13973	1.14842	0.876321	0.78438	0.895083	up	up	down	down	up	up	down	down	down	1.58125	1.18418	-1.33531	-1.00763	1.13973	1.14842	-1.14113	-1.27489	-1.11721
237	benzethonium	HILIC-QTOFMS	2335		0.0270103	0.00641845	0.756098	0.0867527	0.00570255	0.277399	0.804741	0.608198	0.953832	0.563178	0.484736	0.860715	0.522139	0.384345	0.736096	1.03737	0.927818	0.894395	down	down	down	down	down	down	up	down	down	-1.77564	-2.06298	-1.16182	-1.9152	-2.60183	-1.35852	1.03737	-1.0778	-1.11807
238	cytidine-5-diphosphocholine	HILIC-QTOFMS	23615259	C00307	0.258195	0.0970853	0.324553	0.96461	0.400017	0.31114	0.0731592	0.0395964	0.929055	1.26918	1.68783	1.32986	0.808474	0.630959	0.780433	0.739398	0.724973	0.980492	up	up	up	down	down	down	down	down	down	1.26918	1.68783	1.32986	-1.2369	-1.58489	-1.28134	-1.35245	-1.37936	-1.0199
239	taurocholic acid	HILIC-QTOFMS	6675	C05122	0.753054	0.0707944	0.0595806	0.345874	0.899208	0.290593	0.635232	0.484535	0.187855	0.590285	0.217052	0.367706	1.42982	0.938847	0.656619	1.10179	0.766277	0.695485	down	down	down	up	down	down	up	down	down	-1.6941	-4.6072	-2.71956	1.42982	-1.06514	-1.52295	1.10179	-1.30501	-1.43784
240	lysophosphatidylserine	HILIC-QTOFMS	70678685		0.892725	0.250828	0.656653	0.857971	0.268134	0.572362	0.891488	0.494151	0.356589	2.37674	0.828199	0.348459	1.03386	0.897928	0.868523	1.00184	0.904955	0.903295	up	down	down	up	down	down	up	down	down	2.37674	-1.20744	-2.86977	1.03386	-1.11367	-1.15138	1.00184	-1.10503	-1.10706
241	adenosine-5-diphosphoribose	HILIC-QTOFMS	6022	C00008	0.403924	0.816214	0.299504	0.526089	0.463029	0.959964	0.361327	0.82839	0.404046	0.525802	1.26675	2.40917	0.560898	0.576248	1.02737	1.20846	1.06343	0.87999	down	up	up	down	down	up	up	up	down	-1.90186	1.26675	2.40917	-1.78285	-1.73536	1.02737	1.20846	1.06343	-1.13638
242	UDP-n-acetyl-D-galactosamine	HILIC-QTOFMS	445675	C00043	0.907979	0.167849	0.0260278	0.697574	0.446441	0.691698	0.107671	0.487853	0.0513071	0.805684	1.3892	1.72425	0.805617	0.718248	0.89155	1.2963	0.907486	0.700057	down	up	up	down	down	down	up	down	down	-1.24118	1.3892	1.72425	-1.24128	-1.39228	-1.12164	1.2963	-1.10195	-1.42845
243	beta-Nicotinamide adenine dinucleotide	HILIC-QTOFMS	10897651	C00006	0.740303	0.418089	0.358588	0.963966	0.507491	0.406505	0.24809	0.231707	0.583709	0.759827	0.951804	1.25266	0.859168	0.721915	0.840248	1.29819	2.04265	1.57346	down	down	up	down	down	down	up	up	up	-1.31609	-1.05064	1.25266	-1.16392	-1.38521	-1.19012	1.29819	2.04265	1.57346
244	3'-dephospho coenzyme A	HILIC-QTOFMS	444485	C00882	0.522543	0.475753	0.201067	0.297789	0.180976	0.638954	0.157319	0.0119094	0.304472	0.780523	1.542	1.9756	0.467309	0.428288	0.9165	0.843943	0.724997	0.859059	down	up	up	down	down	down	down	down	down	-1.28119	1.542	1.9756	-2.13991	-2.33487	-1.09111	-1.18491	-1.37932	-1.16406
245	acylcarnitine (C16:0)	RPLC-QTOFMS	11953816	C02990	0.976408	0.737359	0.761429	0.71317	0.635339	0.955775	0.0154242	0.00131737	0.159983	0.95095	1.06996	1.12515	0.948936	0.933643	0.983884	2.09285	3.03878	1.45198	down	up	up	down	down	down	up	up	up	-1.05158	1.06996	1.12515	-1.05381	-1.07107	-1.01638	2.09285	3.03878	1.45198
246	acylcarnitine (C18:0 )	RPLC-QTOFMS	6426855		0.482522	0.481325	0.984701	0.916092	0.571763	0.690187	0.000947735	0.00260175	0.390672	1.44717	1.39493	0.963904	1.01134	0.911014	0.900795	2.04422	2.89136	1.41441	up	up	down	up	down	down	up	up	up	1.44717	1.39493	-1.03745	1.01134	-1.09768	-1.11013	2.04422	2.89136	1.41441
247	acylcarnitine (C18:1)	RPLC-QTOFMS	53477830		0.996891	0.862768	0.845245	0.238472	0.417733	0.582835	0.283363	0.0934579	0.618948	0.845371	0.866427	1.02491	0.783484	0.856883	1.09368	1.75245	2.3081	1.31707	down	down	up	down	down	up	up	up	up	-1.18291	-1.15417	1.02491	-1.27635	-1.16702	1.09368	1.75245	2.3081	1.31707
248	acylcarnitine (C18:2)	RPLC-QTOFMS	6450015		0.419842	0.782516	0.704521	0.974041	0.12895	0.273546	0.025803	0.00114994	0.168776	1.40283	1.429	1.01866	1.17488	1.60244	1.36392	2.24527	3.67304	1.6359	up	up	up	up	up	up	up	up	up	1.40283	1.429	1.01866	1.17488	1.60244	1.36392	2.24527	3.67304	1.6359
249	CE (18:2)	RPLC-QTOFMS	5287939	C15441	0.0252852	0.307492	0.239383	0.631529	0.222002	0.495228	0.708541	0.754012	0.998406	4.31248	2.11336	0.490056	0.801549	0.604678	0.754387	0.99203	0.99279	1.00077	up	up	down	down	down	down	down	down	up	4.31248	2.11336	-2.04058	-1.24759	-1.65377	-1.32558	-1.00803	-1.00726	1.00077
250	CE (20:4)	RPLC-QTOFMS	6479222		0.365331	0.491814	0.789991	0.197967	0.509916	0.079991	0.997706	0.915673	0.925205	1.50814	1.27717	0.846849	0.59042	1.47866	2.50443	1.27983	0.959136	0.749425	up	up	down	down	up	up	up	down	down	1.50814	1.27717	-1.18085	-1.69371	1.47866	2.50443	1.27983	-1.04261	-1.33436
251	ceramide (d32:1)	RPLC-QTOFMS	5282310	C13916	0.825188	0.887642	0.916033	0.537053	0.90038	0.684157	0.0725753	0.0341517	0.485215	0.968322	0.94429	0.975182	0.933147	0.997329	1.06878	1.30418	1.3774	1.05614	down	down	down	down	down	up	up	up	up	-1.03271	-1.059	-1.02545	-1.07164	-1.00268	1.06878	1.30418	1.3774	1.05614
252	ceramide (d33:1)	RPLC-QTOFMS	52931112		0.846368	0.696119	0.652951	0.538393	0.155317	0.267536	0.00133641	0.00456523	0.94814	1.02273	1.08833	1.06414	1.05319	1.1808	1.12117	1.35327	1.37558	1.01649	up	up	up	up	up	up	up	up	up	1.02273	1.08833	1.06414	1.05319	1.1808	1.12117	1.35327	1.37558	1.01649
253	ceramide (d34:0)	RPLC-QTOFMS	5283572		0.981702	0.899195	0.934942	0.142599	0.0639674	0.923825	0.275776	0.0981998	0.277701	1.08011	0.991988	0.918415	0.733774	0.716066	0.975867	1.28857	1.51955	1.17926	up	down	down	down	down	down	up	up	up	1.08011	-1.00808	-1.08883	-1.36282	-1.39652	-1.02473	1.28857	1.51955	1.17926
254	ceramide (d34:1)	RPLC-QTOFMS	5283564		0.122165	0.164734	0.779126	0.104645	0.182603	0.665175	0.0543455	0.00978683	0.274951	0.773659	0.796778	1.02988	0.75296	0.801991	1.06512	1.27453	1.50479	1.18065	down	down	up	down	down	up	up	up	up	-1.29256	-1.25506	1.02988	-1.32809	-1.2469	1.06512	1.27453	1.50479	1.18065
255	ceramide (d34:2)	RPLC-QTOFMS	52931118		0.0258038	0.025458	0.788822	0.0369938	0.0602791	0.764836	0.640781	0.561317	0.862225	0.678465	0.694146	1.02311	0.74163	0.774598	1.04445	1.06241	1.10688	1.04186	down	down	up	down	down	up	up	up	up	-1.47392	-1.44062	1.02311	-1.34838	-1.29099	1.04445	1.06241	1.10688	1.04186
256	ceramide (d36:1)	RPLC-QTOFMS	6442676		0.283049	0.728147	0.405267	0.610768	0.644806	0.229331	0.329105	0.0105161	0.047414	0.790266	0.903376	1.14313	0.911573	1.02586	1.12537	1.19929	1.93621	1.61446	down	down	up	down	up	up	up	up	up	-1.2654	-1.10696	1.14313	-1.09701	1.02586	1.12537	1.19929	1.93621	1.61446
257	ceramide (d38:1)	RPLC-QTOFMS	5283566		0.116055	0.205673	0.602799	0.146074	0.293361	0.428552	0.128869	0.000160195	0.0262682	0.747343	0.798339	1.06824	0.764972	0.830204	1.08527	1.25848	1.58703	1.26107	down	down	up	down	down	up	up	up	up	-1.33807	-1.2526	1.06824	-1.30724	-1.20452	1.08527	1.25848	1.58703	1.26107
258	ceramide (d39:1)	RPLC-QTOFMS	11273482		0.375538	0.644692	0.750774	0.825097	0.866808	0.51395	0.0255822	0.00905052	0.700092	0.870361	0.969991	1.11447	0.903762	0.968079	1.07117	1.54045	1.66718	1.08227	down	down	up	down	down	up	up	up	up	-1.14895	-1.03094	1.11447	-1.10649	-1.03297	1.07117	1.54045	1.66718	1.08227
259	ceramide (d40:0)	RPLC-QTOFMS	5283575		0.174224	0.480915	0.107819	0.0771366	0.0357234	0.587632	0.793085	0.799963	0.997504	0.815201	1.23846	1.51921	0.570445	0.601384	1.05424	1.07236	1.09541	1.02149	down	up	up	down	down	up	up	up	up	-1.22669	1.23846	1.51921	-1.75302	-1.66283	1.05424	1.07236	1.09541	1.02149
260	ceramide (d40:1)	RPLC-QTOFMS	5283567		0.218088	0.370419	0.723467	0.261325	0.5052	0.437033	0.455866	0.200507	0.713617	0.83952	0.881893	1.05047	0.813455	0.877323	1.07852	1.1509	1.21369	1.05456	down	down	up	down	down	up	up	up	up	-1.19116	-1.13392	1.05047	-1.22932	-1.13983	1.07852	1.1509	1.21369	1.05456
261	ceramide (d40:2)	RPLC-QTOFMS	52931123		0.00185345	0.00439491	0.772183	0.946565	0.108591	0.0843068	0.415642	0.113079	0.384251	0.156073	0.209363	1.34145	0.880062	1.35864	1.5438	0.669912	0.528669	0.789162	down	down	up	down	up	up	down	down	down	-6.40727	-4.77638	1.34145	-1.13628	1.35864	1.5438	-1.49273	-1.89154	-1.26717
262	ceramide (d41:1)	RPLC-QTOFMS	52931115		0.17513	0.321854	0.673641	0.0276851	0.20789	0.0721409	0.000206423	1.05129e-05	0.168761	0.764368	0.816356	1.06801	0.721378	0.854006	1.18385	1.49986	1.72386	1.14935	down	down	up	down	down	up	up	up	up	-1.30827	-1.22496	1.06801	-1.38624	-1.17095	1.18385	1.49986	1.72386	1.14935
263	ceramide (d42:0)	RPLC-QTOFMS	5283577		0.954599	0.867465	0.912829	0.280811	0.140533	0.727548	0.0740737	0.142238	0.764299	1.01114	1.05514	1.04351	0.85652	0.830529	0.969655	1.25324	1.23884	0.988514	up	up	up	down	down	down	up	up	down	1.01114	1.05514	1.04351	-1.16752	-1.20405	-1.03129	1.25324	1.23884	-1.01162
264	ceramide (d42:1)	RPLC-QTOFMS	5283571		0.236046	0.325641	0.808831	0.403684	0.818579	0.375411	0.00453455	0.0914655	0.170983	0.822781	0.855122	1.03931	0.841664	0.931793	1.10708	1.19094	1.09598	0.920268	down	down	up	down	down	up	up	up	down	-1.21539	-1.16942	1.03931	-1.18812	-1.0732	1.10708	1.19094	1.09598	-1.08664
265	ceramide (d42:2)	RPLC-QTOFMS	5283568		0.0235925	0.0127158	0.95041	0.0180843	0.0174574	0.656807	0.83367	0.528547	0.602492	0.668604	0.639361	0.956263	0.700308	0.730599	1.04325	0.965119	0.930555	0.964187	down	down	down	down	down	up	down	down	down	-1.49565	-1.56406	-1.04574	-1.42794	-1.36874	1.04325	-1.03614	-1.07463	-1.03714
266	ceramide (d43:1)	RPLC-QTOFMS	9547202		0.436054	0.211584	0.0329053	0.651411	0.282719	0.44349	0.0555156	0.286942	0.470464	1.01059	0.526719	0.521199	0.837099	1.20926	1.44458	1.83341	1.76916	0.964957	up	down	down	down	up	up	up	up	down	1.01059	-1.89855	-1.91865	-1.1946	1.20926	1.44458	1.83341	1.76916	-1.03632
267	ceramide (d44:1)	RPLC-QTOFMS	5283570		0.159271	0.135049	0.803048	0.584757	0.603794	0.955265	0.142143	0.0532682	0.637858	0.190309	0.183192	0.962602	0.921118	0.938106	1.01844	1.33584	1.37869	1.03207	down	down	down	down	down	up	up	up	up	-5.25461	-5.45875	-1.03885	-1.08564	-1.06598	1.01844	1.33584	1.37869	1.03207
268	DG (34:1)	RPLC-QTOFMS	5282283	C13861	0.899132	0.67429	0.618775	0.588669	0.744375	0.353732	0.140859	0.0198868	0.253177	1.08886	0.901962	0.828351	0.844005	1.05349	1.2482	0.669352	0.515653	0.770377	up	down	down	down	up	up	down	down	down	1.08886	-1.10869	-1.20722	-1.18483	1.05349	1.2482	-1.49398	-1.93929	-1.29807
269	DG (34:2)	RPLC-QTOFMS	9543695		0.544524	0.276451	0.788283	0.751138	0.0847149	0.107595	0.0645416	0.0131791	0.47304	1.39811	1.41979	1.01551	0.966224	1.49557	1.54785	1.38865	1.57253	1.13242	up	up	up	down	up	up	up	up	up	1.39811	1.41979	1.01551	-1.03496	1.49557	1.54785	1.38865	1.57253	1.13242
270	DG (36:3)	RPLC-QTOFMS	9543722		0.991988	0.141566	0.278796	0.334232	0.0291621	0.153814	0.016901	0.00197478	0.180023	1.22943	1.65797	1.34857	1.27816	1.99381	1.55991	1.37847	1.70043	1.23357	up	up	up	up	up	up	up	up	up	1.22943	1.65797	1.34857	1.27816	1.99381	1.55991	1.37847	1.70043	1.23357
271	DG (36:4)	RPLC-QTOFMS	9543729		0.797306	0.004661	0.114437	0.123729	0.00040113	0.0194506	0.000281507	1.88914e-08	0.000156985	1.52248	2.3534	1.54577	1.43992	2.35121	1.63287	1.88096	3.23173	1.71813	up	up	up	up	up	up	up	up	up	1.52248	2.3534	1.54577	1.43992	2.35121	1.63287	1.88096	3.23173	1.71813
272	DG (38:6)	RPLC-QTOFMS	9543795		0.396316	0.349663	0.88039	0.0155727	0.00640813	0.668206	1.14116e-07	1.8504e-09	0.00457911	1.33533	1.70861	1.27954	2.10539	2.48848	1.18196	2.33599	3.0788	1.31799	up	up	up	up	up	up	up	up	up	1.33533	1.70861	1.27954	2.10539	2.48848	1.18196	2.33599	3.0788	1.31799
273	FA (11:0)	RPLC-QTOFMS	8180	C17715	0.0332936	0.0954228	0.27167	0.835876	0.492523	0.238341	0.674238	0.731393	0.512867	0.315514	0.357708	1.13373	0.750242	0.40696	0.542439	1.55083	1.11447	0.718629	down	down	up	down	down	down	up	up	down	-3.16943	-2.79557	1.13373	-1.3329	-2.45724	-1.84353	1.55083	1.11447	-1.39154
274	FA (14:0)	RPLC-QTOFMS	11005	C06424	0.0541459	0.0133329	0.941491	0.00281243	0.0560233	0.031084	0.0495712	0.024728	0.294345	0.820575	0.804014	0.979818	0.653528	0.803112	1.22889	0.883393	0.806787	0.913281	down	down	down	down	down	up	down	down	down	-1.21866	-1.24376	-1.0206	-1.53016	-1.24516	1.22889	-1.132	-1.23948	-1.09495
275	FA (14:1)	RPLC-QTOFMS	5312400		0.0315981	0.0237452	0.742746	8.88888e-05	0.00041672	0.0559801	4.43269e-05	0.00127755	0.466388	0.524853	0.520283	0.991292	0.382956	0.521484	1.36173	0.516543	0.580164	1.12317	down	down	down	down	down	up	down	down	up	-1.90529	-1.92203	-1.00878	-2.61126	-1.9176	1.36173	-1.93595	-1.72365	1.12317
276	FA (15:0)	RPLC-QTOFMS	13849	C16537	0.460626	0.91626	0.526922	0.222739	0.70172	0.112715	0.44211	0.429307	0.833548	0.926999	0.991042	1.06909	0.86602	1.03244	1.19216	1.0402	1.06771	1.02644	down	down	up	down	up	up	up	up	up	-1.07875	-1.00904	1.06909	-1.15471	1.03244	1.19216	1.0402	1.06771	1.02644
277	FA (15:1)	RPLC-QTOFMS	6365140		0.838424	0.599982	0.909726	0.100424	0.0701407	0.846951	0.376504	0.33694	0.204966	1.21397	1.00469	0.827612	0.729604	0.699539	0.958792	1.29162	0.927643	0.718199	up	up	down	down	down	down	up	down	down	1.21397	1.00469	-1.2083	-1.37061	-1.42951	-1.04298	1.29162	-1.078	-1.39237
278	FA (16:0)	RPLC-QTOFMS	985	C00249	0.137299	0.0246513	0.789644	0.00205091	0.306727	0.0261379	0.0671697	0.284778	0.91829	0.877827	0.843769	0.961202	0.783093	0.931814	1.18991	0.933783	0.939474	1.00609	down	down	down	down	down	up	down	down	up	-1.13918	-1.18516	-1.04036	-1.27699	-1.07318	1.18991	-1.07091	-1.06443	1.00609
279	FA (16:1)	RPLC-QTOFMS	445638	C08362	0.00330398	0.0027397	0.937543	3.3874e-05	0.000677306	0.202761	0.000345487	0.0023636	0.323919	0.271986	0.238907	0.878379	0.228596	0.337308	1.47556	0.510996	0.465995	0.911933	down	down	down	down	down	up	down	down	down	-3.67666	-4.18573	-1.13846	-4.37453	-2.96465	1.47556	-1.95696	-2.14595	-1.09657
280	FA (17:0)	RPLC-QTOFMS	10465		0.861304	0.926034	0.794097	0.477807	0.168406	0.0347818	0.000820361	0.0301125	0.509037	0.990409	1.00696	1.01672	0.924121	1.13114	1.22402	1.13677	1.2122	1.06635	down	up	up	down	up	up	up	up	up	-1.00968	1.00696	1.01672	-1.08211	1.13114	1.22402	1.13677	1.2122	1.06635
281	FA (17:1)	RPLC-QTOFMS	5312440	C16536	0.432599	0.293438	0.916446	0.106014	0.975594	0.1764	0.877163	0.627132	0.496608	0.893849	0.828996	0.927445	0.749144	1.03062	1.37574	1.00144	0.960765	0.959386	down	down	down	down	up	up	up	down	down	-1.11876	-1.20628	-1.07823	-1.33486	1.03062	1.37574	1.00144	-1.04084	-1.04233
282	FA (18:1)	RPLC-QTOFMS	445639	C00712	0.0793085	0.0366513	0.796752	0.00427845	0.263829	0.193324	0.00309404	0.0321433	0.417579	0.613186	0.554906	0.904956	0.557789	0.839666	1.50535	0.85146	0.811372	0.952918	down	down	down	down	down	up	down	down	down	-1.63083	-1.80211	-1.10503	-1.79279	-1.19095	1.50535	-1.17445	-1.23248	-1.04941
283	FA (18:2)	RPLC-QTOFMS	5282796		0.913766	0.484254	0.461143	0.182907	0.212027	0.03758	0.0248795	0.00236287	0.15195	1.03307	1.08062	1.04603	0.7954	1.41078	1.77367	1.34891	1.65554	1.22731	up	up	up	down	up	up	up	up	up	1.03307	1.08062	1.04603	-1.25723	1.41078	1.77367	1.34891	1.65554	1.22731
284	FA (18:3)	RPLC-QTOFMS	5280934	C06427	0.477005	0.961277	0.4232	0.0110053	0.774435	0.0196803	0.347423	0.0460323	0.152109	0.933552	0.950936	1.01862	0.557674	1.16962	2.09731	1.14511	1.66269	1.45199	down	down	up	down	up	up	up	up	up	-1.07118	-1.0516	1.01862	-1.79316	1.16962	2.09731	1.14511	1.66269	1.45199
285	FA (20:0)	RPLC-QTOFMS	10467	C06425	0.188695	0.150648	0.929553	0.166063	0.872253	0.156278	0.618473	0.440094	0.252841	0.873139	0.864571	0.990187	0.846006	0.978156	1.1562	1.02284	0.948382	0.927203	down	down	down	down	down	up	up	down	down	-1.14529	-1.15664	-1.00991	-1.18202	-1.02233	1.1562	1.02284	-1.05443	-1.07851
286	FA (20:1)	RPLC-QTOFMS	5282768	C16526	0.0243889	0.00183212	0.835682	6.89011e-05	0.0181864	0.11218	0.00162453	0.00282172	0.312868	0.639674	0.54248	0.848058	0.521301	0.712067	1.36594	0.564236	0.516107	0.9147	down	down	down	down	down	up	down	down	down	-1.5633	-1.84338	-1.17916	-1.91828	-1.40436	1.36594	-1.77231	-1.93758	-1.09325
287	FA (20:2)	RPLC-QTOFMS	6439848	C16525	0.239146	0.00449112	0.39082	0.0186805	5.24221e-05	0.0079975	0.624883	0.0679658	0.156206	1.64942	1.81498	1.10038	1.29085	2.02358	1.56763	1.07398	1.36343	1.26952	up	up	up	up	up	up	up	up	up	1.64942	1.81498	1.10038	1.29085	2.02358	1.56763	1.07398	1.36343	1.26952
288	FA (20:3)	RPLC-QTOFMS	5312529	C16522	0.000421187	2.67e-06	0.211188	5.42909e-08	6.44774e-09	0.546439	0.000888252	2.23339e-05	0.00373523	0.3979	0.270253	0.679198	0.279834	0.26182	0.935627	0.600513	0.389564	0.648719	down	down	down	down	down	down	down	down	down	-2.51319	-3.70024	-1.47232	-3.57355	-3.81942	-1.0688	-1.66524	-2.56697	-1.5415
289	FA (20:3)	RPLC-QTOFMS	5280581	C03242	0.86766	0.55759	0.852057	0.0104209	0.0855039	0.0810396	0.00106895	0.00469165	0.696267	1.23077	1.13561	0.922687	0.694765	0.835167	1.20209	1.54494	1.70166	1.10144	up	up	down	down	down	up	up	up	up	1.23077	1.13561	-1.08379	-1.43934	-1.19737	1.20209	1.54494	1.70166	1.10144
290	FA (20:4)	RPLC-QTOFMS	444899	C00219	0.997101	0.876066	0.920753	0.0240281	0.144075	0.0927	0.0116005	0.0260871	0.888886	1.09233	1.03516	0.947666	0.690211	0.819071	1.1867	1.33427	1.32911	0.996133	up	up	down	down	down	up	up	up	down	1.09233	1.03516	-1.05522	-1.44883	-1.2209	1.1867	1.33427	1.32911	-1.00388
291	FA (20:5)	RPLC-QTOFMS	446284	C06428	0.796737	0.967403	0.828505	0.00500028	0.987843	0.00175499	0.011615	7.40141e-05	0.271476	1.08587	1.02189	0.941083	0.557875	0.979628	1.756	1.6341	1.89138	1.15744	up	up	down	down	down	up	up	up	up	1.08587	1.02189	-1.06261	-1.79252	-1.0208	1.756	1.6341	1.89138	1.15744
292	FA (22:0)	RPLC-QTOFMS	8215	C08281	0.077504	0.10231	0.885325	0.186045	0.873527	0.0712209	0.350242	0.0694948	0.287856	0.819007	0.830765	1.01436	0.863912	1.00532	1.16369	0.963349	0.900148	0.934395	down	down	up	down	up	up	down	down	down	-1.22099	-1.20371	1.01436	-1.15753	1.00532	1.16369	-1.03805	-1.11093	-1.07021
293	FA (22:1)	RPLC-QTOFMS	5281116	C08316	0.0984002	0.0779619	0.787974	0.000402331	0.00292488	0.120812	0.00100363	1.80897e-05	0.0268464	0.785931	0.794403	1.01078	0.590914	0.692525	1.17196	0.593706	0.456825	0.769446	down	down	up	down	down	up	down	down	down	-1.27238	-1.25881	1.01078	-1.69229	-1.44399	1.17196	-1.68434	-2.18902	-1.29964
294	FA (22:2)	RPLC-QTOFMS	5282807		0.868664	0.0808073	0.337892	0.310652	0.000179723	0.0010339	0.236946	0.0486333	0.375969	1.33471	1.49383	1.11921	1.07165	1.47798	1.37916	0.855145	0.775217	0.906532	up	up	up	up	up	up	down	down	down	1.33471	1.49383	1.11921	1.07165	1.47798	1.37916	-1.16939	-1.28996	-1.10311
295	FA (22:6)	RPLC-QTOFMS	445580	C06429	0.480495	0.783773	0.580555	0.0152434	0.687474	0.019595	0.0196036	0.0121794	0.331425	0.976387	0.969472	0.992918	0.647443	0.934112	1.44277	1.21613	1.40974	1.1592	down	down	down	down	down	up	up	up	up	-1.02418	-1.03149	-1.00713	-1.54454	-1.07054	1.44277	1.21613	1.40974	1.1592
296	FA (24:0)	RPLC-QTOFMS	11197	C08320	0.138683	0.151889	0.889785	0.176029	0.870819	0.131706	0.491023	0.221805	0.152376	0.727945	0.735677	1.01062	0.89544	1.01218	1.13038	1.04569	0.935803	0.894911	down	down	up	down	up	up	up	down	down	-1.37373	-1.35929	1.01062	-1.11677	1.01218	1.13038	1.04569	-1.0686	-1.11743
297	FA (24:1)	RPLC-QTOFMS	5281120	C08323	0.0545021	0.0259592	0.932622	0.000773292	0.00377759	0.220758	0.000234092	0.0033637	0.377041	0.689075	0.628361	0.911891	0.599264	0.692143	1.15499	0.677977	0.63342	0.934279	down	down	down	down	down	up	down	down	down	-1.45122	-1.59144	-1.09662	-1.66871	-1.44479	1.15499	-1.47498	-1.57873	-1.07034
298	Gal-Gal-Cer(d18:1/16:0)	RPLC-QTOFMS			0.809597	0.338539	0.452064	0.426069	0.818801	0.603041	0.0843719	0.456525	0.173862	0.995747	1.47699	1.4833	1.32074	1.29452	0.980149	0.298759	0.714174	2.39047	down	up	up	up	up	down	down	down	up	-1.00427	1.47699	1.4833	1.32074	1.29452	-1.02025	-3.34718	-1.40022	2.39047
299	GlcCer (d38:1)	RPLC-QTOFMS	20057356		0.125688	0.056119	0.442705	0.138959	0.790603	0.215249	0.915454	0.214875	0.203331	0.575661	0.502887	0.873581	0.729123	0.945445	1.29669	0.991919	1.13321	1.14244	down	down	down	down	down	up	down	up	up	-1.73713	-1.98852	-1.14471	-1.37151	-1.0577	1.29669	-1.00815	1.13321	1.14244
300	GlcCer (d40:1)	RPLC-QTOFMS	70699232		0.245584	0.598247	0.44495	0.642428	0.00104966	0.317418	0.548797	0.352933	0.718009	0.790626	0.98129	1.24116	1.08451	1.3033	1.20175	0.843232	0.779406	0.924308	down	down	up	up	up	up	down	down	down	-1.26482	-1.01907	1.24116	1.08451	1.3033	1.20175	-1.18591	-1.28303	-1.08189
301	GlcCer (d40:1)	RPLC-QTOFMS	6321359		0.141923	0.0871346	0.644651	0.888001	0.48482	0.190931	0.125886	0.00350927	0.421037	0.625971	0.584873	0.934345	0.947061	1.05969	1.11893	0.879412	0.811194	0.922428	down	down	down	down	up	up	down	down	down	-1.59752	-1.70977	-1.07027	-1.0559	1.05969	1.11893	-1.13712	-1.23275	-1.0841
302	GlcCer (d41:1)	RPLC-QTOFMS	52931253		0.16349	0.133222	0.873001	0.612131	0.65756	0.269118	0.0517414	0.0722852	0.940584	0.513146	0.482186	0.939666	0.904301	1.03265	1.14193	1.17339	1.18963	1.01384	down	down	down	down	up	up	up	up	up	-1.94876	-2.07389	-1.06421	-1.10583	1.03265	1.14193	1.17339	1.18963	1.01384
303	GlcCer (d42:1)	RPLC-QTOFMS	6321361		0.105475	0.0460487	0.547869	0.452406	0.933152	0.361421	0.96475	0.0185738	0.0104539	0.439836	0.373864	0.850008	0.905793	1.00485	1.10936	1.00031	0.855418	0.855156	down	down	down	down	up	up	up	down	down	-2.27357	-2.67477	-1.17646	-1.10401	1.00485	1.10936	1.00031	-1.16902	-1.16938
304	GlcCer (d42:2)	RPLC-QTOFMS	6321360		0.0492142	0.0204886	0.518956	0.0141742	0.0173632	0.692727	0.0332676	0.0121601	0.329665	0.423801	0.351761	0.830015	0.392245	0.421658	1.07499	0.742166	0.664559	0.895432	down	down	down	down	down	up	down	down	down	-2.3596	-2.84284	-1.2048	-2.54943	-2.37159	1.07499	-1.34741	-1.50476	-1.11678
305	GlcCer(d14:1(4E)/20:0(2OH))	RPLC-QTOFMS	70699246		0.109207	0.244193	0.673131	0.104736	0.335418	0.296635	0.0128449	0.0101038	0.959825	0.712851	0.806323	1.13112	0.63124	0.786341	1.24571	1.81108	1.84658	1.0196	down	down	up	down	down	up	up	up	up	-1.40282	-1.2402	1.13112	-1.58418	-1.27171	1.24571	1.81108	1.84658	1.0196
306	Lactosylceramide (d18:1/24:1(15Z))	RPLC-QTOFMS	20057309		0.487571	0.0941356	0.31393	0.182322	0.0149778	0.00232373	0.308547	0.37945	0.791253	0.795331	0.579042	0.728052	1.52182	2.93169	1.92644	0.501751	0.554382	1.1049	down	down	down	up	up	up	down	down	up	-1.25734	-1.72699	-1.37353	1.52182	2.93169	1.92644	-1.99302	-1.80381	1.1049
307	LPC (14:0)	RPLC-QTOFMS	460604		0.8953	0.377125	0.275133	0.127005	0.00341791	0.132812	0.117413	0.0913107	0.681213	0.904695	0.547111	0.604746	0.716364	0.453017	0.632385	0.510755	0.509763	0.998057	down	down	down	down	down	down	down	down	down	-1.10535	-1.82778	-1.65359	-1.39594	-2.20742	-1.58132	-1.95788	-1.9617	-1.00195
308	LPC (16:1)	RPLC-QTOFMS	24779461		0.420534	0.44465	0.864442	0.00845001	0.00124627	0.829394	6.10049e-05	0.000147788	0.836837	0.769177	0.750247	0.975388	0.276727	0.261363	0.944479	0.521976	0.516228	0.988987	down	down	down	down	down	down	down	down	down	-1.30009	-1.33289	-1.02523	-3.61367	-3.8261	-1.05879	-1.9158	-1.93713	-1.01114
309	LPC (17:1)	RPLC-QTOFMS	24779451		0.724814	0.418583	0.698089	0.813496	0.147791	0.295281	0.757544	0.625291	0.906863	1.48897	1.60076	1.07508	1.26635	1.91714	1.51391	1.51663	1.36556	0.900391	up	up	up	up	up	up	up	up	down	1.48897	1.60076	1.07508	1.26635	1.91714	1.51391	1.51663	1.36556	-1.11063
310	LPC (18:0)	RPLC-QTOFMS	497299		0.354419	0.215656	0.920032	0.819723	0.297008	0.225777	0.01016	0.0207217	0.598634	1.17237	1.16365	0.992565	1.00625	1.11617	1.10923	2.2025	2.15368	0.977837	up	up	down	up	up	up	up	up	down	1.17237	1.16365	-1.00749	1.00625	1.11617	1.10923	2.2025	2.15368	-1.02267
311	LPC (18:1)	RPLC-QTOFMS	16081932		0.299649	0.000253137	0.221948	0.0126275	0.0135154	0.506943	0.00053768	0.000166517	0.134188	0.881852	0.629294	0.713605	0.631902	0.665233	1.05275	0.628507	0.548497	0.872699	down	down	down	down	down	up	down	down	down	-1.13398	-1.58908	-1.40134	-1.58253	-1.50323	1.05275	-1.59107	-1.82316	-1.14587
312	LPC (20:1)	RPLC-QTOFMS	24779475		0.47064	0.442116	0.168887	0.118878	0.232608	0.574697	0.32751	0.299168	0.966197	1.17142	0.653987	0.558287	0.370404	0.496799	1.34124	0.282334	0.219586	0.777754	up	down	down	down	down	up	down	down	down	1.17142	-1.52908	-1.79119	-2.69976	-2.01289	1.34124	-3.54191	-4.55402	-1.28575
313	LPC (20:2)	RPLC-QTOFMS	52924053		0.378388	0.0430342	0.518407	0.165118	0.392651	0.535025	0.0819049	0.015529	0.492792	1.83217	1.74153	0.950528	1.72952	1.41211	0.816474	2.2765	2.38211	1.04639	up	up	down	up	up	down	up	up	up	1.83217	1.74153	-1.05205	1.72952	1.41211	-1.22478	2.2765	2.38211	1.04639
314	LPC (20:3)	RPLC-QTOFMS	52924055		0.170219	0.483709	0.446103	0.652891	0.382011	0.67752	0.866445	0.784006	0.627412	3.24339	1.64628	0.50758	0.721471	0.518746	0.719012	0.927709	0.568463	0.61276	up	up	down	down	down	down	down	down	down	3.24339	1.64628	-1.97013	-1.38606	-1.92773	-1.3908	-1.07792	-1.75913	-1.63196
315	LPC (20:5)	RPLC-QTOFMS	11757087		0.194575	0.877654	0.050244	0.605579	0.246643	0.557226	0.378919	0.883931	0.275915	1.79567	0.618123	0.344229	0.725602	0.538199	0.741727	1.14287	0.825349	0.722174	up	down	down	down	down	down	up	down	down	1.79567	-1.6178	-2.90504	-1.37817	-1.85805	-1.3482	1.14287	-1.21161	-1.38471
316	LPC (22:4)	RPLC-QTOFMS	52924039		0.637861	0.155195	0.343836	0.273515	0.380229	0.0510456	0.616936	0.635887	0.881684	1.18644	1.35397	1.1412	0.459365	1.47016	3.20041	1.36753	0.90469	0.661552	up	up	up	down	up	up	up	down	down	1.18644	1.35397	1.1412	-2.17692	1.47016	3.20041	1.36753	-1.10535	-1.5116
317	LPC (22:5)	RPLC-QTOFMS	53480473		0.200442	0.178844	0.885822	0.0116927	0.0140317	0.13987	0.00182275	0.000423567	0.51012	0.729436	0.71284	0.977248	0.390507	0.542735	1.38982	0.383532	0.335941	0.875913	down	down	down	down	down	up	down	down	down	-1.37092	-1.40284	-1.02328	-2.56077	-1.84252	1.38982	-2.60734	-2.97672	-1.14167
318	LPC (16:0)	RPLC-QTOFMS	10480367		0.433487	0.694256	0.491674	0.356452	0.939741	0.252599	0.429437	0.803687	0.689294	1.12265	0.927942	0.826566	0.855068	1.00088	1.17053	1.30805	1.38379	1.0579	up	down	down	down	up	up	up	up	up	1.12265	-1.07765	-1.20982	-1.1695	1.00088	1.17053	1.30805	1.38379	1.0579
319	LPC (18:0)	RPLC-QTOFMS	5313971		0.20936	0.772452	0.123409	0.319264	0.632574	0.4321	0.638508	0.181456	0.380713	1.44133	0.848146	0.588447	0.807962	0.894022	1.10652	0.907868	0.665953	0.733535	up	down	down	down	down	up	down	down	down	1.44133	-1.17904	-1.69939	-1.23768	-1.11854	1.10652	-1.10148	-1.50161	-1.36326
320	LPE (16:0)	RPLC-QTOFMS	53480922		0.28672	0.276841	0.801985	0.109174	0.355063	0.312494	0.00925115	0.0066251	0.745948	0.860145	0.844996	0.982387	0.756587	0.856226	1.1317	0.672076	0.696268	1.036	down	down	down	down	down	up	down	down	up	-1.16259	-1.18344	-1.01793	-1.32173	-1.16792	1.1317	-1.48793	-1.43623	1.036
321	PC (28:0)	RPLC-QTOFMS	5459377		0.503922	0.392021	0.880426	0.0201352	2.33255e-05	0.223	0.166923	0.413849	0.325825	0.769517	0.60463	0.785727	0.373688	0.143463	0.383911	0.286639	0.569384	1.98642	down	down	down	down	down	down	down	down	up	-1.29952	-1.6539	-1.27271	-2.67603	-6.97045	-2.60477	-3.48871	-1.75629	1.98642
322	PC (30:0)	RPLC-QTOFMS	129657		0.996231	0.993137	0.989091	0.0157316	0.0088804	0.806706	0.000950158	7.70202e-06	0.114358	0.9023	0.857928	0.950824	0.671713	0.65452	0.974405	0.681533	0.593964	0.871511	down	down	down	down	down	down	down	down	down	-1.10828	-1.1656	-1.05172	-1.48873	-1.52784	-1.02627	-1.46728	-1.68361	-1.14743
323	PC (30:1)	RPLC-QTOFMS	52922250		0.711955	0.683602	0.983847	0.000204584	2.06986e-07	0.89891	2.04125e-06	1.96205e-06	0.0114849	0.803465	0.731115	0.909953	0.376968	0.348735	0.925104	0.446272	0.311327	0.697617	down	down	down	down	down	down	down	down	down	-1.24461	-1.36777	-1.09896	-2.65274	-2.86751	-1.08096	-2.24079	-3.21206	-1.43345
324	PC (31:0)	RPLC-QTOFMS	24778680		0.516296	0.303219	0.76088	0.741073	0.403795	0.651053	0.72688	0.742424	0.52421	1.47853	1.65365	1.11844	1.05278	1.11818	1.06212	0.974832	1.03332	1.06	up	up	up	up	up	up	down	up	up	1.47853	1.65365	1.11844	1.05278	1.11818	1.06212	-1.02582	1.03332	1.06
325	PC (31:1)	RPLC-QTOFMS	24778657		0.0788911	0.0317962	0.668067	0.224122	0.281918	0.0298982	0.708541	0.754012	0.998406	37.0053	45.3534	1.22559	0.964266	1.02205	1.05993	0.99203	0.99279	1.00077	up	up	up	down	up	up	down	down	up	37.0053	45.3534	1.22559	-1.03706	1.02205	1.05993	-1.00803	-1.00726	1.00077
326	PC (32:0)	RPLC-QTOFMS	452110	D03585	0.864406	0.679661	0.838572	0.711519	0.98643	0.679925	0.0588896	0.118306	0.955868	1.08571	1.11457	1.02659	0.941085	0.999472	1.06204	0.872578	0.877119	1.0052	up	up	up	down	down	up	down	down	up	1.08571	1.11457	1.02659	-1.0626	-1.00053	1.06204	-1.14603	-1.1401	1.0052
327	PC (32:1)	RPLC-QTOFMS	6443788		0.964226	0.881368	0.847914	7.79463e-05	1.89112e-05	0.942917	1.68391e-07	7.58338e-12	0.00144083	0.924952	0.966573	1.045	0.326688	0.331494	1.01471	0.34665	0.230589	0.665191	down	down	up	down	down	up	down	down	down	-1.08114	-1.03458	1.045	-3.06103	-3.01665	1.01471	-2.88475	-4.33672	-1.50333
328	PC (32:2)	RPLC-QTOFMS	24778764		0.90298	0.87885	0.779477	0.00138507	0.0244317	0.360677	0.00179109	0.00124273	0.642098	0.920924	0.962426	1.04507	0.658745	0.756728	1.14874	0.647883	0.621451	0.959203	down	down	up	down	down	up	down	down	down	-1.08587	-1.03904	1.04507	-1.51804	-1.32148	1.14874	-1.54349	-1.60914	-1.04253
329	PC (33:0)	RPLC-QTOFMS	52922645		0.401672	0.262084	0.787472	0.850015	0.198557	0.434017	0.17899	0.124774	0.977217	1.54404	1.80237	1.16731	1.50255	1.70587	1.13531	1.94966	1.98411	1.01767	up	up	up	up	up	up	up	up	up	1.54404	1.80237	1.16731	1.50255	1.70587	1.13531	1.94966	1.98411	1.01767
330	PC (33:1)	RPLC-QTOFMS	52922442		0.603663	0.679401	0.910837	0.713559	0.64347	0.987316	0.280183	0.042068	0.184061	1.29431	1.34869	1.04201	1.10439	1.05163	0.952227	0.784306	0.571853	0.729119	up	up	up	up	up	down	down	down	down	1.29431	1.34869	1.04201	1.10439	1.05163	-1.05017	-1.27501	-1.7487	-1.37152
331	PC (33:2)	RPLC-QTOFMS	52922715		0.34367	0.162168	0.757224	0.137295	0.0198729	0.262556	0.0222275	0.000535047	0.0953178	1.66357	1.75895	1.05734	1.23649	1.45802	1.17916	1.45946	1.9445	1.33235	up	up	up	up	up	up	up	up	up	1.66357	1.75895	1.05734	1.23649	1.45802	1.17916	1.45946	1.9445	1.33235
332	PC (34:0)	RPLC-QTOFMS	24778686		0.404164	0.262144	0.781714	0.950435	0.363172	0.347066	0.0182261	0.00495914	0.25022	1.48943	1.69912	1.14078	0.98829	1.14756	1.16116	1.16242	1.25337	1.07824	up	up	up	down	up	up	up	up	up	1.48943	1.69912	1.14078	-1.01185	1.14756	1.16116	1.16242	1.25337	1.07824
333	PC (35:1)	RPLC-QTOFMS	52922679		0.275398	0.0959941	0.529913	0.58915	0.0848736	0.254534	0.173438	0.1534	0.883157	1.51858	2.04303	1.34535	1.09284	1.27615	1.16774	1.2039	1.2162	1.01022	up	up	up	up	up	up	up	up	up	1.51858	2.04303	1.34535	1.09284	1.27615	1.16774	1.2039	1.2162	1.01022
334	PC (35:2)	RPLC-QTOFMS	52922721		0.240404	0.0773644	0.561309	0.00180978	8.24648e-05	0.123192	0.000838187	7.02968e-05	0.0299957	1.65833	1.99318	1.20192	1.64475	2.01893	1.2275	1.51432	2.12935	1.40614	up	up	up	up	up	up	up	up	up	1.65833	1.99318	1.20192	1.64475	2.01893	1.2275	1.51432	2.12935	1.40614
335	PC (35:3)	RPLC-QTOFMS	52924614		0.319887	0.255189	0.896628	0.0923108	0.000684549	0.00723147	0.00446859	0.00032672	0.376341	1.48016	1.53437	1.03662	1.24449	1.71705	1.37972	1.45669	1.62062	1.11253	up	up	up	up	up	up	up	up	up	1.48016	1.53437	1.03662	1.24449	1.71705	1.37972	1.45669	1.62062	1.11253
336	PC (36:2)	RPLC-QTOFMS	10350317		0.245875	0.13545	0.702344	0.0903517	0.00771858	0.102496	0.000160516	2.56723e-05	0.177831	1.59956	1.85898	1.16219	1.27571	2.03008	1.59134	1.56083	1.83663	1.1767	up	up	up	up	up	up	up	up	up	1.59956	1.85898	1.16219	1.27571	2.03008	1.59134	1.56083	1.83663	1.1767
337	PC (36:4)	RPLC-QTOFMS	52922783		0.182751	0.123147	0.792616	0.0024034	8.49592e-05	0.0265218	0.00967214	0.00541013	0.254551	1.63336	1.75775	1.07616	1.4688	2.09613	1.42711	1.34726	1.63933	1.21678	up	up	up	up	up	up	up	up	up	1.63336	1.75775	1.07616	1.4688	2.09613	1.42711	1.34726	1.63933	1.21678
338	PC (36:5)	RPLC-QTOFMS	52923341		0.407316	0.245264	0.700304	0.473666	0.00391512	0.0275983	0.202481	0.00472642	0.0598379	1.19071	1.26993	1.06653	1.09044	1.59163	1.45962	1.44538	2.55301	1.76632	up	up	up	up	up	up	up	up	up	1.19071	1.26993	1.06653	1.09044	1.59163	1.45962	1.44538	2.55301	1.76632
339	PC (37:3)	RPLC-QTOFMS	52922851		0.581439	0.425164	0.73939	0.405455	0.262361	0.75298	0.00167143	0.779244	0.00125227	1.10864	1.29919	1.17188	1.13123	1.21217	1.07156	2.8256	1.01441	0.359006	up	up	up	up	up	up	up	up	down	1.10864	1.29919	1.17188	1.13123	1.21217	1.07156	2.8256	1.01441	-2.78547
340	PC (37:4)	RPLC-QTOFMS	52922853		0.316845	0.16952	0.729852	0.123576	0.00301884	0.162945	0.000437386	9.23068e-09	0.00696181	1.58014	1.78797	1.13152	1.5018	2.16111	1.43901	2.04831	3.0617	1.49474	up	up	up	up	up	up	up	up	up	1.58014	1.78797	1.13152	1.5018	2.16111	1.43901	2.04831	3.0617	1.49474
341	PC (39:6)	RPLC-QTOFMS	52922637		0.185478	0.00730713	0.144787	0.000493058	0.00850874	0.794369	0.000132202	1.51208e-05	0.0107339	1.87	3.00392	1.60638	2.54978	2.71771	1.06586	1.78939	3.03826	1.69793	up	up	up	up	up	up	up	up	up	1.87	3.00392	1.60638	2.54978	2.71771	1.06586	1.78939	3.03826	1.69793
342	PC (40:4)	RPLC-QTOFMS	53479183		0.682898	0.376983	0.695751	0.552284	0.602233	0.330572	0.0863911	0.139644	0.158768	1.32686	1.54288	1.16281	0.930907	1.0978	1.17928	1.34723	1.27165	0.943905	up	up	up	down	up	up	up	up	down	1.32686	1.54288	1.16281	-1.07422	1.0978	1.17928	1.34723	1.27165	-1.05943
343	PC (42:6)	RPLC-QTOFMS	52923651		0.260575	0.298039	0.327815	0.491857	0.365449	0.903567	0.412292	0.279688	0.834873	0.285724	0.296409	1.0374	0.402628	0.308298	0.765714	0.230054	0.182665	0.794011	down	down	up	down	down	down	down	down	down	-3.49988	-3.37372	1.0374	-2.48368	-3.24362	-1.30597	-4.34681	-5.4745	-1.25943
344	PC (32:0)	RPLC-QTOFMS	173570		0.883513	0.890859	0.771323	0.269312	0.174273	0.735146	0.0017149	0.00540496	0.463784	0.904464	0.962674	1.06436	0.735489	0.715217	0.972438	0.725625	0.769462	1.06041	down	down	up	down	down	down	down	down	up	-1.10563	-1.03877	1.06436	-1.35964	-1.39818	-1.02834	-1.37812	-1.29961	1.06041
345	PC (34:0)	RPLC-QTOFMS	24779361		0.965622	0.856913	0.900305	0.674969	0.255869	0.380716	0.579548	0.517395	0.312766	0.996938	0.977796	0.980798	1.03028	1.15957	1.12549	0.94929	1.15545	1.21718	down	down	down	up	up	up	down	up	up	-1.00307	-1.02271	-1.01958	1.03028	1.15957	1.12549	-1.05342	1.15545	1.21718
346	PC (32:0)	RPLC-QTOFMS	70698795		0.956977	0.73916	0.790007	0.638088	0.649211	0.916056	0.597179	0.384999	0.45193	1.00996	1.15424	1.14285	0.864032	0.870803	1.00784	0.999526	1.27867	1.27927	up	up	up	down	down	up	down	up	up	1.00996	1.15424	1.14285	-1.15737	-1.14837	1.00784	-1.00047	1.27867	1.27927
347	PC (34:0)	RPLC-QTOFMS	53481719		0.972637	0.871513	0.898119	0.471157	0.388158	0.80884	0.00456049	0.0930453	0.416642	0.958747	0.986572	1.02902	0.782607	0.786044	1.00439	0.809569	0.87082	1.07566	down	down	up	down	down	up	down	down	up	-1.04303	-1.01361	1.02902	-1.27778	-1.27219	1.00439	-1.23522	-1.14834	1.07566
348	PC (34:1)	RPLC-QTOFMS	70698781		0.629285	0.46699	0.778134	0.176242	0.131868	0.665982	0.164493	0.950172	0.336069	1.04204	1.17477	1.12738	1.20276	1.36698	1.13653	0.822112	1.0698	1.30128	up	up	up	up	up	up	down	up	up	1.04204	1.17477	1.12738	1.20276	1.36698	1.13653	-1.21638	1.0698	1.30128
349	PC (34:2)	RPLC-QTOFMS	24779293		0.464115	0.489014	0.265529	0.905962	0.704537	0.624111	0.708541	0.754012	0.998406	0.974345	1.27519	1.30877	0.836745	1.06953	1.27821	0.99203	0.99279	1.00077	down	up	up	down	up	up	down	down	up	-1.02633	1.27519	1.30877	-1.19511	1.06953	1.27821	-1.00803	-1.00726	1.00077
350	PC (36:1)	RPLC-QTOFMS	52923754		0.941088	0.629715	0.639629	0.650263	0.428582	0.548631	0.0837518	0.669097	0.101824	1.15861	1.16835	1.0084	0.873189	0.854483	0.978577	0.500969	0.938118	1.87261	up	up	up	down	down	down	down	down	up	1.15861	1.16835	1.0084	-1.14523	-1.1703	-1.02189	-1.99613	-1.06596	1.87261
351	PC (36:2)	RPLC-QTOFMS	53480801		0.484175	0.48139	0.987327	0.245162	0.186309	0.722241	0.495492	0.413038	0.650005	1.36528	1.4583	1.06814	1.15923	1.27752	1.10205	1.0407	1.0604	1.01893	up	up	up	up	up	up	up	up	up	1.36528	1.4583	1.06814	1.15923	1.27752	1.10205	1.0407	1.0604	1.01893
352	PC (36:3)	RPLC-QTOFMS	53480709		0.852513	0.77126	0.930289	0.774272	0.983686	0.752055	0.0309254	0.299726	0.236037	1.05204	1.07157	1.01856	0.901901	1.01005	1.11991	0.790183	0.902428	1.14205	up	up	up	down	up	up	down	down	up	1.05204	1.07157	1.01856	-1.10877	1.01005	1.11991	-1.26553	-1.10812	1.14205
353	PC (36:4)	RPLC-QTOFMS	53480747		0.956744	0.76879	0.73052	0.466134	0.973789	0.468126	0.708541	0.754012	0.998406	0.928991	1.08435	1.16724	0.822742	0.993083	1.20704	0.99203	0.99279	1.00077	down	up	up	down	down	up	down	down	up	-1.07644	1.08435	1.16724	-1.21545	-1.00697	1.20704	-1.00803	-1.00726	1.00077
354	PC (38:2)	RPLC-QTOFMS	53480813		0.157696	0.881157	0.19243	0.331097	0.0157436	0.0281158	0.443439	0.799859	0.538212	0.348583	0.837289	2.40198	0.845057	0.430421	0.50934	0.75465	0.846162	1.12126	down	down	up	down	down	down	down	down	up	-2.86876	-1.19433	2.40198	-1.18335	-2.3233	-1.96332	-1.32512	-1.18181	1.12126
355	PC (38:3)	RPLC-QTOFMS	53480815		0.688943	0.395016	0.621979	0.21073	0.216635	0.721895	0.149259	0.259235	0.954017	1.11552	1.34667	1.20721	1.15924	1.3024	1.12349	1.15494	1.16462	1.00837	up	up	up	up	up	up	up	up	up	1.11552	1.34667	1.20721	1.15924	1.3024	1.12349	1.15494	1.16462	1.00837
356	PC (38:4)	RPLC-QTOFMS	53480759		0.663967	0.286696	0.158468	0.366957	0.0495659	0.19614	0.254336	0.0386131	0.1694	0.85167	1.13682	1.33481	1.32562	1.74805	1.31867	1.52339	2.35824	1.54802	down	up	up	up	up	up	up	up	up	-1.17416	1.13682	1.33481	1.32562	1.74805	1.31867	1.52339	2.35824	1.54802
357	PC (38:5)	RPLC-QTOFMS	53480695		0.899992	0.6308	0.7347	0.292466	0.414654	0.988043	0.0801178	0.178843	0.473657	1.01128	1.08221	1.07014	0.772851	0.848374	1.09772	12.8394	9.49929	0.739856	up	up	up	down	down	up	up	up	down	1.01128	1.08221	1.07014	-1.29391	-1.17873	1.09772	12.8394	9.49929	-1.35161
358	PC (40:3)	RPLC-QTOFMS	52923852		0.268374	0.826357	0.41627	0.126543	0.811901	0.209549	0.0397991	0.133435	0.0237195	0.720043	1.0023	1.392	0.790067	0.980942	1.24159	0.505726	1.21189	2.39634	down	up	up	down	down	up	down	up	up	-1.38881	1.0023	1.392	-1.26572	-1.01943	1.24159	-1.97736	1.21189	2.39634
359	PC (40:4)	RPLC-QTOFMS	52924022		0.836688	0.856078	0.95842	0.663081	0.0407851	0.260122	0.036581	0.0479723	0.989728	0.80495	0.784707	0.974852	1.2024	1.60378	1.33382	0.319702	0.458788	1.43505	down	down	down	up	up	up	down	down	up	-1.24231	-1.27436	-1.0258	1.2024	1.60378	1.33382	-3.12791	-2.17965	1.43505
360	PC (40:5)	RPLC-QTOFMS	53480775		0.99589	0.711309	0.698393	0.389066	0.035086	0.128301	0.688582	0.956216	0.683661	0.92868	1.09239	1.17628	1.13684	1.66297	1.4628	0.944353	1.02623	1.0867	down	up	up	up	up	up	down	up	up	-1.0768	1.09239	1.17628	1.13684	1.66297	1.4628	-1.05893	1.02623	1.0867
361	PC (40:6)	RPLC-QTOFMS	53479405		0.825597	0.600742	0.751168	0.74471	0.413379	0.253745	0.0858796	0.0214725	0.420627	1.04395	1.23253	1.18064	0.93085	1.1738	1.261	0.62926	0.548779	0.872102	up	up	up	down	up	up	down	down	down	1.04395	1.23253	1.18064	-1.07429	1.1738	1.261	-1.58917	-1.82223	-1.14666
362	PC (40:7)	RPLC-QTOFMS	53480839		0.209372	0.524198	0.429454	0.92064	0.439421	0.417079	0.545809	0.316081	0.609431	0.715982	0.865879	1.20936	0.989248	1.23909	1.25256	0.689088	0.683837	0.992381	down	down	up	down	up	up	down	down	down	-1.39668	-1.1549	1.20936	-1.01087	1.23909	1.25256	-1.45119	-1.46234	-1.00768
363	PC (42:3)	RPLC-QTOFMS	52923862		0.693011	0.0903951	0.201272	0.870332	0.37877	0.355275	0.491979	0.881638	0.595221	1.13084	1.32554	1.17217	1.34751	0.764169	0.567098	0.82478	1.09471	1.32728	up	up	up	up	down	down	down	up	up	1.13084	1.32554	1.17217	1.34751	-1.30861	-1.76336	-1.21245	1.09471	1.32728
364	PC (42:5)	RPLC-QTOFMS	53481769		0.527792	0.681904	0.869162	0.952467	0.925974	0.9764	0.170842	0.563809	0.414229	1.53071	1.64346	1.07366	0.938536	0.996209	1.06145	2.72046	1.77178	0.651281	up	up	up	down	down	up	up	up	down	1.53071	1.64346	1.07366	-1.06549	-1.00381	1.06145	2.72046	1.77178	-1.53544
365	PC (44:4)	RPLC-QTOFMS	53481767		0.821595	0.439701	0.297671	0.959592	0.376862	0.361357	0.560394	0.0792787	0.0175777	0.816167	1.40491	1.72135	0.926515	1.48348	1.60114	0.753674	1.83013	2.42828	down	up	up	down	up	up	down	up	up	-1.22524	1.40491	1.72135	-1.07931	1.48348	1.60114	-1.32683	1.83013	2.42828
366	PC (44:5)	RPLC-QTOFMS	52923631		0.0309311	0.0367658	0.327815	0.467697	0.283073	0.855064	0.708541	0.349371	0.327358	0.314877	0.326652	1.0374	1.45928	1.59606	1.09373	0.99203	1.36327	1.37422	down	down	up	up	up	up	down	up	up	-3.17585	-3.06137	1.0374	1.45928	1.59606	1.09373	-1.00803	1.36327	1.37422
367	PE (34:1)	RPLC-QTOFMS	5283496		0.030687	0.0150006	0.838529	0.012805	0.0145758	0.58348	0.235649	0.000222946	0.0388683	0.705345	0.67002	0.949918	0.671908	0.709009	1.05522	0.871989	0.658376	0.755028	down	down	down	down	down	up	down	down	down	-1.41775	-1.49249	-1.05272	-1.4883	-1.41042	1.05522	-1.1468	-1.51889	-1.32445
368	PE (34:2)	RPLC-QTOFMS	46891780		0.85959	0.347028	0.542431	0.369407	0.0316833	0.0505426	0.886195	0.202717	0.453892	1.08548	1.21728	1.12142	1.06015	1.32535	1.25016	1.09774	1.19413	1.08781	up	up	up	up	up	up	up	up	up	1.08548	1.21728	1.12142	1.06015	1.32535	1.25016	1.09774	1.19413	1.08781
369	PE (36:1)	RPLC-QTOFMS	25244969		0.00483936	0.00792722	0.901808	0.00295005	0.00272629	0.356797	0.000250913	2.95601e-06	0.0463975	0.824507	0.819137	0.993487	0.796058	0.829639	1.04218	0.771897	0.680194	0.881197	down	down	down	down	down	up	down	down	down	-1.21285	-1.2208	-1.00656	-1.25619	-1.20534	1.04218	-1.29551	-1.47017	-1.13482
370	PE (36:2)	RPLC-QTOFMS	6437392		0.455886	0.703016	0.341555	0.0541964	0.00754076	0.142513	0.000665185	8.1784e-05	0.269882	0.919293	1.08333	1.17844	1.26394	1.57351	1.24492	1.83975	2.25203	1.22409	down	up	up	up	up	up	up	up	up	-1.08779	1.08333	1.17844	1.26394	1.57351	1.24492	1.83975	2.25203	1.22409
371	PE (36:3)	RPLC-QTOFMS	52924364		0.252084	0.112536	0.511246	0.156517	0.0761159	0.362143	0.0514637	0.0772917	0.878197	1.11336	1.16296	1.04455	1.16749	1.40513	1.20354	1.28665	1.26838	0.985802	up	up	up	up	up	up	up	up	down	1.11336	1.16296	1.04455	1.16749	1.40513	1.20354	1.28665	1.26838	-1.0144
372	PE (36:4)	RPLC-QTOFMS	52924875		0.236516	0.440552	0.705871	0.311551	0.500297	0.548168	0.0487256	0.0490452	0.530257	0.829881	0.902276	1.08724	0.810265	0.869926	1.07363	0.815934	0.860587	1.05473	down	down	up	down	down	up	down	down	up	-1.20499	-1.10831	1.08724	-1.23416	-1.14952	1.07363	-1.22559	-1.162	1.05473
373	PE (38:2)	RPLC-QTOFMS	9546825		0.000475312	7.45e-05	0.0131138	0.95586	0.114311	0.0282184	0.00156033	0.000156215	0.244703	1.34694	1.51582	1.12538	0.961449	1.20009	1.24821	1.2795	1.40607	1.09892	up	up	up	down	up	up	up	up	up	1.34694	1.51582	1.12538	-1.0401	1.20009	1.24821	1.2795	1.40607	1.09892
374	PE (38:4)	RPLC-QTOFMS	46891781		0.0847261	0.0816239	0.724339	0.0944315	0.167254	0.698574	0.00698252	0.00408643	0.619523	1.54485	1.58063	1.02315	0.869613	0.897058	1.03156	1.12694	1.15444	1.0244	up	up	up	down	down	up	up	up	up	1.54485	1.58063	1.02315	-1.14994	-1.11476	1.03156	1.12694	1.15444	1.0244
375	PE (40:6)	RPLC-QTOFMS	52924379		0.613043	0.942439	0.570304	0.230488	0.600434	0.0964547	0.832033	0.322121	0.482222	0.858997	0.890637	1.03683	0.736424	1.13723	1.54426	1.03545	1.12393	1.08545	down	down	up	down	up	up	up	up	up	-1.16415	-1.12279	1.03683	-1.35791	1.13723	1.54426	1.03545	1.12393	1.08545
376	PE (p-34:1)	RPLC-QTOFMS	53480893		0.00287117	0.00644803	0.890962	0.0515498	0.207344	0.315806	0.156025	0.0815119	0.956245	0.59764	0.616514	1.03158	0.736366	0.836675	1.13622	1.60905	1.59903	0.993774	down	down	up	down	down	up	up	up	down	-1.67325	-1.62202	1.03158	-1.35802	-1.19521	1.13622	1.60905	1.59903	-1.00627
377	PE (p-34:2)	RPLC-QTOFMS	53480894		0.382934	0.708376	0.659735	0.792635	0.166135	0.15994	0.0985728	0.562546	0.480447	0.855866	0.974945	1.13913	1.00873	1.18794	1.17766	1.37061	1.23886	0.903873	down	down	up	up	up	up	up	up	down	-1.16841	-1.0257	1.13913	1.00873	1.18794	1.17766	1.37061	1.23886	-1.10635
378	PE (p-36:1)	RPLC-QTOFMS	53480895		0.0144707	0.0260303	0.942658	0.385873	0.919005	0.338786	0.034055	0.00379044	0.251135	0.540278	0.557453	1.03179	0.875067	0.972562	1.11141	1.68312	2.0401	1.21209	down	down	up	down	down	up	up	up	up	-1.8509	-1.79387	1.03179	-1.14277	-1.02821	1.11141	1.68312	2.0401	1.21209
379	PE (p-36:4)	RPLC-QTOFMS	52925126		0.163448	0.347836	0.674398	0.169795	0.584373	0.277568	0.282993	0.310665	0.832833	0.778592	0.864842	1.11078	0.751034	0.891344	1.18682	0.951258	0.944144	0.992521	down	down	up	down	down	up	down	down	down	-1.28437	-1.15628	1.11078	-1.3315	-1.1219	1.18682	-1.05124	-1.05916	-1.00754
380	PE (p-36:5)	RPLC-QTOFMS	52925061		0.0801278	0.134395	0.791064	0.1138	0.0544782	0.560223	0.358094	0.290169	0.893517	0.616909	0.666083	1.07971	0.467249	0.45064	0.964454	0.633374	0.555633	0.87726	down	down	up	down	down	down	down	down	down	-1.62098	-1.50131	1.07971	-2.14019	-2.21907	-1.03686	-1.57885	-1.79975	-1.13991
381	PE (p-38:3)	RPLC-QTOFMS	52924972		0.0037587	0.00645299	0.738922	0.117357	0.251783	0.380977	0.560148	0.862419	0.0994986	0.52663	0.560714	1.06472	0.422661	0.50334	1.19088	0.900526	0.714261	0.79316	down	down	up	down	down	up	down	down	down	-1.89887	-1.78344	1.06472	-2.36596	-1.98673	1.19088	-1.11046	-1.40005	-1.26078
382	PE (p-38:4)	RPLC-QTOFMS	86289532		0.979492	0.380194	0.462272	0.916046	0.25144	0.202434	0.000459377	1.46844e-05	0.112247	1.05963	1.25971	1.18881	0.976434	1.15513	1.18301	1.41063	1.59887	1.13344	up	up	up	down	up	up	up	up	up	1.05963	1.25971	1.18881	-1.02413	1.15513	1.18301	1.41063	1.59887	1.13344
383	PE (p-38:5)	RPLC-QTOFMS	52925089		0.243474	0.525184	0.625853	0.414801	0.791112	0.555171	0.200074	0.993552	0.385437	0.805613	0.936204	1.1621	0.791571	0.934812	1.18096	0.909354	1.02302	1.125	down	down	up	down	down	up	down	up	up	-1.24129	-1.06814	1.1621	-1.26331	-1.06973	1.18096	-1.09968	1.02302	1.125
384	PE (p-38:6)	RPLC-QTOFMS	5283497		0.174072	0.639321	0.359272	0.132717	0.153472	0.885795	0.149548	0.371574	0.80459	0.772847	0.932763	1.20692	0.785222	0.80527	1.02553	0.904903	0.93529	1.03358	down	down	up	down	down	up	down	down	up	-1.29392	-1.07208	1.20692	-1.27353	-1.24182	1.02553	-1.10509	-1.06919	1.03358
385	PE (p-40:4)	RPLC-QTOFMS	52925118		0.563059	0.913375	0.657485	0.16026	0.815808	0.231818	0.603712	0.543885	0.410652	0.923877	1.00196	1.08452	0.835832	0.969908	1.16041	1.02501	1.31379	1.28174	down	up	up	down	down	up	up	up	up	-1.0824	1.00196	1.08452	-1.19641	-1.03103	1.16041	1.02501	1.31379	1.28174
386	PE (p-40:5)	RPLC-QTOFMS	53480884		0.613943	0.144697	0.494863	0.220879	0.749029	0.26013	0.298594	0.0419558	0.159075	1.21662	1.39617	1.14759	0.779718	0.957957	1.22859	1.52399	2.03679	1.33648	up	up	up	down	down	up	up	up	up	1.21662	1.39617	1.14759	-1.28251	-1.04389	1.22859	1.52399	2.03679	1.33648
387	PE (p-40:6)	RPLC-QTOFMS	42607458		0.863717	0.18795	0.242862	0.705636	0.466354	0.267894	0.00126236	0.000246163	0.104016	1.03733	1.33401	1.286	0.911707	1.15561	1.26752	1.28007	1.48751	1.16206	up	up	up	down	up	up	up	up	up	1.03733	1.33401	1.286	-1.09684	1.15561	1.26752	1.28007	1.48751	1.16206
388	PE (p-40:7)	RPLC-QTOFMS	52925039		0.149185	0.65614	0.283766	0.15145	0.525586	0.440523	0.0940398	0.903966	0.0888481	0.791225	0.949798	1.20041	0.696201	0.867195	1.24561	0.748845	0.975437	1.30259	down	down	up	down	down	up	down	down	up	-1.26386	-1.05286	1.20041	-1.43637	-1.15314	1.24561	-1.33539	-1.02518	1.30259
389	PE (38:5)	RPLC-QTOFMS	52924893		0.188946	0.118177	0.928371	0.214128	0.827875	0.177339	0.690468	0.595697	0.900327	0.83663	0.818234	0.978012	0.837722	0.959544	1.14542	0.948982	0.938423	0.988873	down	down	down	down	down	up	down	down	down	-1.19527	-1.22214	-1.02248	-1.19371	-1.04216	1.14542	-1.05376	-1.06562	-1.01125
390	PE (40:7)	RPLC-QTOFMS	9546800		0.15751	0.398354	0.404677	0.156106	0.27161	0.570022	0.372883	0.773986	0.530725	0.724731	0.822868	1.13541	0.735127	0.79969	1.08783	0.900743	0.967587	1.07421	down	down	up	down	down	up	down	down	up	-1.37982	-1.21526	1.13541	-1.36031	-1.25048	1.08783	-1.11019	-1.0335	1.07421
391	PG (32:1)	RPLC-QTOFMS	52927230		0.00535791	0.00227794	0.865629	0.00147168	0.00324538	0.469515	0.000183019	2.43731e-07	0.00153546	0.500818	0.49001	0.978419	0.390519	0.42262	1.0822	0.33694	0.149543	0.443826	down	down	down	down	down	up	down	down	down	-1.99673	-2.04077	-1.02206	-2.5607	-2.36619	1.0822	-2.96789	-6.68706	-2.25314
392	PG (34:1)	RPLC-QTOFMS	52927246		0.134791	0.126009	0.868545	0.051309	0.0745591	0.641616	0.0081358	0.000254392	0.103546	0.719299	0.694936	0.966131	0.575661	0.628478	1.09175	0.751218	0.625137	0.832165	down	down	down	down	down	up	down	down	down	-1.39024	-1.43898	-1.03506	-1.73713	-1.59114	1.09175	-1.33117	-1.59965	-1.20168
393	PI (34:1)	RPLC-QTOFMS	5771758		0.605103	0.980207	0.56409	0.430427	0.680004	0.62799	0.385572	0.354831	0.941677	0.64591	0.69571	1.0771	0.435686	0.424413	0.974126	0.515642	0.693363	1.34466	down	down	up	down	down	down	down	down	up	-1.5482	-1.43738	1.0771	-2.29523	-2.35619	-1.02656	-1.93933	-1.44225	1.34466
394	PI (36:4)	RPLC-QTOFMS	52928281		0.120315	0.015167	6.85e-05	0.159514	0.898281	0.0100027	0.0424311	0.0524514	0.640024	0.603331	1.86815	3.09639	0.76538	0.971404	1.26918	1.62563	1.50273	0.924403	down	up	up	down	down	up	up	up	down	-1.65746	1.86815	3.09639	-1.30654	-1.02944	1.26918	1.62563	1.50273	-1.08178
395	PI (38:5)	RPLC-QTOFMS	52928052		0.876998	0.494175	0.327815	0.224122	0.281918	0.0298982	0.0772072	0.0772188	0.998406	0.991264	1.02833	1.0374	0.964266	1.02205	1.05993	0.0469616	0.0469976	1.00077	down	up	up	down	up	up	down	down	up	-1.00881	1.02833	1.0374	-1.03706	1.02205	1.05993	-21.294	-21.2777	1.00077
396	PI (36:2)	RPLC-QTOFMS	9547145		0.655333	0.0887026	0.0879499	0.956049	0.220678	0.149464	0.00482897	7.10943e-05	0.146397	1.02468	1.32631	1.29436	0.948259	1.22686	1.2938	1.62504	1.97318	1.21423	up	up	up	down	up	up	up	up	up	1.02468	1.32631	1.29436	-1.05456	1.22686	1.2938	1.62504	1.97318	1.21423
397	PI (36:4)	RPLC-QTOFMS	71296227		0.120481	0.300486	0.607764	0.264024	0.247496	0.890006	0.414798	0.85897	0.160616	0.786348	0.86947	1.10571	0.851419	0.860747	1.01096	1.09997	0.96079	0.873472	down	down	up	down	down	up	up	down	down	-1.2717	-1.15013	1.10571	-1.17451	-1.16178	1.01096	1.09997	-1.04081	-1.14486
398	PI (38:4)	RPLC-QTOFMS	52928380		0.430965	0.841701	0.387701	0.379811	0.965671	0.179694	0.0140267	0.00212942	0.290403	0.913576	1.05632	1.15625	0.885578	0.986383	1.11383	1.12834	1.18791	1.0528	down	up	up	down	down	up	up	up	up	-1.0946	1.05632	1.15625	-1.12921	-1.01381	1.11383	1.12834	1.18791	1.0528
399	PI (38:5)	RPLC-QTOFMS	644003		0.0325847	0.0653221	0.621238	0.00889479	0.0112662	0.518958	0.851995	0.0864448	0.0810964	0.692882	0.74889	1.08083	0.729245	0.753304	1.03299	1.0206	0.859985	0.842628	down	down	up	down	down	up	up	down	down	-1.44325	-1.33531	1.08083	-1.37128	-1.32749	1.03299	1.0206	-1.16281	-1.18676
400	plasmenyl-PC (32:0)	RPLC-QTOFMS	16732690		0.367527	0.492174	0.7167	0.000334347	2.61287e-05	0.0581221	0.00682688	0.000118861	0.112462	0.637163	0.674672	1.05887	0.351775	0.239622	0.681181	0.638508	0.527182	0.825648	down	down	up	down	down	down	down	down	down	-1.56946	-1.4822	1.05887	-2.84273	-4.17324	-1.46804	-1.56615	-1.89688	-1.21117
401	plasmenyl-PC (38:3)	RPLC-QTOFMS	16759365		0.739871	0.827404	0.91349	0.580666	0.195248	0.250613	0.25611	0.0900609	0.633266	1.15814	1.14817	0.991392	0.82196	0.72346	0.880165	0.601609	0.431918	0.717937	up	up	down	down	down	down	down	down	down	1.15814	1.14817	-1.00868	-1.2166	-1.38225	-1.13615	-1.66221	-2.31526	-1.39288
402	plasmenyl-PC (38:4)	RPLC-QTOFMS	24778703		0.414335	0.648827	0.28737	0.00572208	0.00429293	0.121604	0.397055	0.255704	0.854452	0.903993	1.25636	1.38979	0.441465	0.318548	0.72157	0.952961	0.717669	0.753094	down	up	up	down	down	down	down	down	down	-1.1062	1.25636	1.38979	-2.26518	-3.13925	-1.38587	-1.04936	-1.3934	-1.32786
403	plasmenyl-PC (38:5)	RPLC-QTOFMS	24778639		0.66247	0.615021	0.975748	0.366521	0.633828	0.173596	0.613378	0.912108	0.483791	0.835096	0.758242	0.90797	0.935446	1.03241	1.10366	0.884158	1.00094	1.13209	down	down	down	down	up	up	down	up	up	-1.19747	-1.31884	-1.10136	-1.06901	1.03241	1.10366	-1.13102	1.00094	1.13209
404	plasmenyl-PE (38:5)	RPLC-QTOFMS	52924900		0.0218258	0.0170654	0.944497	0.0134315	0.00141824	0.188841	0.0317262	0.000105326	0.0157575	0.519644	0.496609	0.955671	0.475222	0.358595	0.754585	0.810049	0.605597	0.747605	down	down	down	down	down	down	down	down	down	-1.92439	-2.01366	-1.04639	-2.10428	-2.78866	-1.32523	-1.23449	-1.65126	-1.3376
405	SM (d32:1)	RPLC-QTOFMS	11433862		0.941061	0.317989	0.351754	0.639672	0.663539	0.385658	0.0438292	0.0189686	0.241129	1.00941	1.16167	1.15084	0.937295	1.06575	1.13705	2.14786	2.7576	1.28388	up	up	up	down	up	up	up	up	up	1.00941	1.16167	1.15084	-1.0669	1.06575	1.13705	2.14786	2.7576	1.28388
406	SM (d32:2)	RPLC-QTOFMS	52931131		0.721207	0.154067	0.205626	0.317243	0.530789	0.609118	0.517931	0.339284	0.0732592	0.881491	1.35725	1.53972	0.449196	0.62238	1.38554	1.11545	0.603331	0.540887	down	up	up	down	down	up	up	down	down	-1.13444	1.35725	1.53972	-2.2262	-1.60674	1.38554	1.11545	-1.65746	-1.84881
407	SM (d33:1)	RPLC-QTOFMS	52931139		0.152319	0.0747208	0.508963	0.0715144	0.0241773	0.575681	0.000126648	0.000341466	0.902647	1.40637	1.59147	1.13162	1.17668	1.23544	1.04994	1.61891	1.60983	0.994391	up	up	up	up	up	up	up	up	down	1.40637	1.59147	1.13162	1.17668	1.23544	1.04994	1.61891	1.60983	-1.00564
408	SM (d34:0)	RPLC-QTOFMS	9939965		0.354082	0.562476	0.791469	0.285154	0.719967	0.352062	0.708541	0.754012	0.998406	0.912393	0.956493	1.04833	0.909829	0.971324	1.06759	0.99203	0.99279	1.00077	down	down	up	down	down	up	down	down	up	-1.09602	-1.04549	1.04833	-1.09911	-1.02952	1.06759	-1.00803	-1.00726	1.00077
409	SM (d36:0)	RPLC-QTOFMS	44260130		0.436888	0.74665	0.676056	0.100306	0.644912	0.260966	0.696273	0.842037	0.840553	0.942245	1.06873	1.13424	1.57304	1.45072	0.922239	0.868742	1.04448	1.20229	down	up	up	up	up	down	down	up	up	-1.0613	1.06873	1.13424	1.57304	1.45072	-1.08432	-1.15109	1.04448	1.20229
410	SM (d36:1)	RPLC-QTOFMS	6453725		0.608197	0.0317924	0.140647	0.0774976	0.000300107	0.0494564	0.000371345	6.69294e-05	0.0174736	1.06203	1.24488	1.17217	1.12762	1.30907	1.16091	1.41264	1.83208	1.29692	up	up	up	up	up	up	up	up	up	1.06203	1.24488	1.17217	1.12762	1.30907	1.16091	1.41264	1.83208	1.29692
411	SM (d36:2)	RPLC-QTOFMS	5283595		0.091675	0.88519	0.0872448	0.946474	0.861707	0.920976	0.581983	0.937055	0.535033	0.58759	1.29731	2.20785	1.01326	1.00233	0.989212	1.29331	1.20679	0.9331	down	up	up	up	up	down	up	up	down	-1.70187	1.29731	2.20785	1.01326	1.00233	-1.01091	1.29331	1.20679	-1.0717
412	SM (d36:3)	RPLC-QTOFMS	52931155		0.355812	0.0108218	0.146979	0.850546	0.538044	0.719735	0.302754	0.109102	0.490254	1.58529	2.20862	1.39319	1.20524	1.34225	1.11368	1.3775	1.88348	1.36732	up	up	up	up	up	up	up	up	up	1.58529	2.20862	1.39319	1.20524	1.34225	1.11368	1.3775	1.88348	1.36732
413	SM (d37:1)	RPLC-QTOFMS	52931171		0.583842	0.938481	0.648395	0.586784	0.539356	0.977452	0.885382	0.316245	0.28571	1.15899	1.11404	0.961221	1.15622	1.20904	1.04568	1.07966	1.94471	1.80122	up	up	down	up	up	up	up	up	up	1.15899	1.11404	-1.04034	1.15622	1.20904	1.04568	1.07966	1.94471	1.80122
414	SM (d38:0)	RPLC-QTOFMS	44260131		0.114265	0.268623	0.61232	0.410104	0.400497	0.993538	0.170184	0.5964	0.0344399	0.84839	0.838573	0.988428	0.71862	0.773479	1.07634	0.0186141	1.21701	65.381	down	down	down	down	down	up	down	up	up	-1.1787	-1.1925	-1.01171	-1.39156	-1.29286	1.07634	-53.7228	1.21701	65.381
415	SM (d38:1)	RPLC-QTOFMS	44260124		0.153306	0.543363	0.426782	0.327512	0.787896	0.377442	0.0787796	0.000595412	0.0564552	0.854947	0.946363	1.10692	0.906583	0.971972	1.07213	1.25659	1.64222	1.30688	down	down	up	down	down	up	up	up	up	-1.16966	-1.05668	1.10692	-1.10304	-1.02884	1.07213	1.25659	1.64222	1.30688
416	SM (d38:2)	RPLC-QTOFMS	52931179		0.738026	0.531999	0.363987	0.416273	0.0825392	0.134474	0.988219	0.147426	0.155374	0.969744	1.0648	1.09802	0.910929	0.707019	0.776152	0.995882	1.4257	1.4316	down	up	up	down	down	down	down	up	up	-1.0312	1.0648	1.09802	-1.09778	-1.41439	-1.28841	-1.00414	1.4257	1.4316
417	SM (d39:1)	RPLC-QTOFMS	6443882		0.579983	0.826022	0.488858	0.648895	0.705058	0.299508	0.279268	0.13619	0.727976	0.939406	1.04475	1.11214	0.910005	1.01505	1.11543	1.24085	1.32898	1.07103	down	up	up	down	up	up	up	up	up	-1.0645	1.04475	1.11214	-1.09889	1.01505	1.11543	1.24085	1.32898	1.07103
418	SM (d40:0)	RPLC-QTOFMS	44260132		0.108102	0.168355	0.942376	0.233378	0.143733	0.907756	0.172079	0.193199	0.384556	0.766158	0.783189	1.02223	0.848957	0.836792	0.985671	19.6855	2.65229	0.134733	down	down	up	down	down	down	up	up	down	-1.30521	-1.27683	1.02223	-1.17792	-1.19504	-1.01454	19.6855	2.65229	-7.42208
419	SM (d40:2)	RPLC-QTOFMS	52931201		0.0398086	0.00111295	0.0367582	0.63139	0.972407	0.653407	0.00158966	2.8049e-07	0.230378	0.501086	0.212529	0.424138	1.73283	1.18773	0.685427	0.587385	0.483771	0.823602	down	down	down	up	up	down	down	down	down	-1.99567	-4.70523	-2.35773	1.73283	1.18773	-1.45895	-1.70246	-2.06709	-1.21418
420	SM (d40:3)	RPLC-QTOFMS	52931199		0.437247	0.237041	0.463663	0.939858	0.177432	0.169178	0.473649	0.292144	0.230908	1.10917	1.36123	1.22725	1.00047	1.17672	1.17617	1.06973	1.2089	1.13009	up	up	up	up	up	up	up	up	up	1.10917	1.36123	1.22725	1.00047	1.17672	1.17617	1.06973	1.2089	1.13009
421	SM (d41:2)	RPLC-QTOFMS	52931209		0.729241	0.329415	0.375192	0.112951	0.120211	0.630921	0.187438	0.664593	0.354969	1.03653	1.214	1.17121	0.797219	0.825412	1.03536	1.42903	1.17466	0.821996	up	up	up	down	down	up	up	up	down	1.03653	1.214	1.17121	-1.25436	-1.21152	1.03536	1.42903	1.17466	-1.21655
422	SM (d42:0)	RPLC-QTOFMS	44260134		0.368192	0.612028	0.738828	0.424593	0.921634	0.442638	0.734977	0.24342	0.503444	0.696881	0.815091	1.16963	1.10734	0.961014	0.867856	1.31148	1.32791	1.01252	down	down	up	up	down	down	up	up	up	-1.43496	-1.22686	1.16963	1.10734	-1.04057	-1.15226	1.31148	1.32791	1.01252
423	SM (d42:2)	RPLC-QTOFMS	52931217		0.0260881	0.0333576	0.988861	0.00798555	0.00413817	0.82044	0.953893	0.911174	0.945863	0.74385	0.748279	1.00595	0.752013	0.763815	1.01569	0.988691	0.997824	1.00924	down	down	up	down	down	up	down	down	up	-1.34436	-1.3364	1.00595	-1.32976	-1.30922	1.01569	-1.01144	-1.00218	1.00924
424	SM (d42:3)	RPLC-QTOFMS	52931215		0.711049	0.404941	0.347244	0.0463463	0.0886931	0.723739	0.00253845	1.58301e-05	0.0118641	0.983144	1.12167	1.14091	0.825714	0.855927	1.03659	1.38151	1.74551	1.26348	down	up	up	down	down	up	up	up	up	-1.01715	1.12167	1.14091	-1.21107	-1.16832	1.03659	1.38151	1.74551	1.26348
425	SM (d43:1)	RPLC-QTOFMS	52931225		0.791258	0.928921	0.723431	0.463477	0.362182	0.0814053	0.702669	0.840919	0.857564	0.793091	1.07615	1.35691	0.409447	1.21531	2.96817	0.908863	1.2277	1.3508	down	up	up	down	up	up	down	up	up	-1.26089	1.07615	1.35691	-2.44232	1.21531	2.96817	-1.10028	1.2277	1.3508
426	SM (d43:2)	RPLC-QTOFMS	52931221		0.898678	0.34321	0.399274	0.44107	0.0759166	0.362269	0.907958	0.715316	0.640583	1.05002	1.68649	1.60615	1.80505	2.97321	1.64716	1.14153	0.835416	0.731836	up	up	up	up	up	up	up	down	down	1.05002	1.68649	1.60615	1.80505	2.97321	1.64716	1.14153	-1.19701	-1.36643
427	SM (d44:2)	RPLC-QTOFMS	44260128		0.107123	0.21354	0.441607	0.0104657	0.15417	0.037907	0.734439	0.021224	0.122239	0.65475	0.726781	1.11001	0.534822	0.787492	1.47244	1.00139	1.45516	1.45314	down	down	up	down	down	up	up	up	up	-1.5273	-1.37593	1.11001	-1.86978	-1.26985	1.47244	1.00139	1.45516	1.45314
428	TG (40:1)	RPLC-QTOFMS	56936435		0.00192888	0.00534969	0.500027	0.382366	0.105813	0.344065	0.0703772	0.0203406	0.280479	0.191527	0.210362	1.09835	0.4042	0.364179	0.900988	0.754699	0.677793	0.898097	down	down	up	down	down	down	down	down	down	-5.22121	-4.7537	1.09835	-2.47403	-2.7459	-1.10989	-1.32503	-1.47538	-1.11347
429	TG (42:2)	RPLC-QTOFMS	56937031		0.00255358	0.00228889	0.324538	0.564337	0.329027	0.625369	0.22041	0.0526587	0.314028	0.22569	0.259283	1.14885	0.523184	0.499282	0.954316	0.788729	0.647177	0.820532	down	down	up	down	down	down	down	down	down	-4.43085	-3.85678	1.14885	-1.91138	-2.00287	-1.04787	-1.26786	-1.54517	-1.21872
430	TG (44:0)	RPLC-QTOFMS	14169768		0.232879	0.316385	0.654517	0.618291	0.749048	0.900764	0.419583	0.184432	0.566377	0.0973703	0.135077	1.38725	1.22693	1.49173	1.21583	0.618189	0.547704	0.885981	down	down	up	up	up	up	down	down	down	-10.2701	-7.4032	1.38725	1.22693	1.49173	1.21583	-1.61763	-1.8258	-1.12869
431	TG (44:1)	RPLC-QTOFMS	56937112		0.000987563	0.00131142	0.341901	0.425865	0.221506	0.633171	0.119117	0.014908	0.236989	0.21191	0.240745	1.13607	0.588499	0.535403	0.909778	0.755528	0.667235	0.883137	down	down	up	down	down	down	down	down	down	-4.71898	-4.15377	1.13607	-1.69924	-1.86775	-1.09917	-1.32358	-1.49872	-1.13233
432	TG (46:0)	RPLC-QTOFMS	4099879		0.0111943	0.0665187	0.150188	0.610006	0.371748	0.616737	0.0095737	0.000212656	0.0198725	0.118779	0.169665	1.4284	0.652398	0.619395	0.949412	0.633501	0.486563	0.768055	down	down	up	down	down	down	down	down	down	-8.41898	-5.89398	1.4284	-1.53281	-1.61448	-1.05328	-1.57853	-2.05523	-1.30199
433	TG (46:1)	RPLC-QTOFMS	11764207		0.00130547	0.00137751	0.298881	0.333292	0.131397	0.504006	0.00348505	0.000313429	0.00987058	0.149578	0.165873	1.10894	0.444931	0.386894	0.869559	0.529867	0.288466	0.544411	down	down	up	down	down	down	down	down	down	-6.68547	-6.0287	1.10894	-2.24754	-2.58469	-1.15001	-1.88727	-3.46662	-1.83685
434	TG (46:2)	RPLC-QTOFMS	56936582		0.0013889	0.00316795	0.115996	0.542653	0.383282	0.750406	0.0627777	0.00218996	0.0235136	0.16176	0.222813	1.37743	0.409581	0.394393	0.962917	0.683681	0.480713	0.703125	down	down	up	down	down	down	down	down	down	-6.182	-4.48807	1.37743	-2.44152	-2.53555	-1.03851	-1.46267	-2.08024	-1.42222
435	TG (46:3)	RPLC-QTOFMS	56937142		0.0122657	0.104179	0.0783646	0.887442	0.576499	0.656749	0.83495	0.223266	0.268011	0.311617	0.520179	1.66929	0.772248	0.626776	0.811625	0.981191	1.20943	1.23261	down	down	up	down	down	down	down	up	up	-3.20907	-1.92242	1.66929	-1.29492	-1.59547	-1.2321	-1.01917	1.20943	1.23261
436	TG (48:0)	RPLC-QTOFMS	11147		0.0277826	0.178111	0.142756	0.887644	0.769639	0.573935	0.00704902	0.000244323	0.0295418	0.217828	0.333161	1.52947	0.780893	0.731408	0.93663	0.678306	0.488893	0.720757	down	down	up	down	down	down	down	down	down	-4.59078	-3.00155	1.52947	-1.28059	-1.36723	-1.06766	-1.47426	-2.04544	-1.38743
437	TG (48:1)	RPLC-QTOFMS	9543986		0.002519	0.00798674	0.170151	0.581702	0.294191	0.539367	0.00131597	8.04781e-05	0.00659705	0.383204	0.505763	1.31983	0.691838	0.631169	0.912308	0.592941	0.363358	0.612806	down	down	up	down	down	down	down	down	down	-2.60957	-1.97721	1.31983	-1.44543	-1.58436	-1.09612	-1.68651	-2.75211	-1.63184
438	TG (49:0)	RPLC-QTOFMS	9543988		0.360888	0.777349	0.0530773	0.0868998	0.128888	0.877711	0.828099	0.738898	0.882757	0.373739	0.620529	1.66033	1.56095	1.56226	1.00084	1.02229	1.10254	1.0785	down	down	up	up	up	up	up	up	up	-2.67567	-1.61153	1.66033	1.56095	1.56226	1.00084	1.02229	1.10254	1.0785
439	TG (50:0)	RPLC-QTOFMS	545588		0.185752	0.82759	0.0610219	0.224448	0.315015	0.913687	0.0140649	0.00267549	0.406637	0.213202	0.391806	1.83772	1.257	1.35166	1.0753	0.687276	0.636553	0.926197	down	down	up	up	up	up	down	down	down	-4.69038	-2.55228	1.83772	1.257	1.35166	1.0753	-1.45502	-1.57096	-1.07968
440	TG (52:0)	RPLC-QTOFMS	545690		0.279556	0.889707	0.039218	0.139109	0.0955417	0.695653	0.0582786	0.0215318	0.57979	0.501307	0.762719	1.52146	1.28404	1.44577	1.12595	0.852765	0.826754	0.969498	down	down	up	up	up	up	down	down	down	-1.99478	-1.3111	1.52146	1.28404	1.44577	1.12595	-1.17266	-1.20955	-1.03146
441	TG (54:6)	RPLC-QTOFMS	9544363		0.255079	3.55e-05	0.00789273	0.138198	0.0356765	0.488161	8.42333e-07	1.11701e-09	0.000104298	2.4045	6.85964	2.85284	1.85374	2.74497	1.48077	4.35249	7.5197	1.72768	up	up	up	up	up	up	up	up	up	2.4045	6.85964	2.85284	1.85374	2.74497	1.48077	4.35249	7.5197	1.72768
442	TG (54:8)	RPLC-QTOFMS	9544413		0.0159641	4.83e-06	0.0144213	0.184729	0.0602391	0.631848	3.97818e-06	0.000202642	0.569456	2.03217	3.57527	1.75933	1.8169	2.20721	1.21482	5.70048	9.23185	1.61949	up	up	up	up	up	up	up	up	up	2.03217	3.57527	1.75933	1.8169	2.20721	1.21482	5.70048	9.23185	1.61949
443	TG (44:0)	RPLC-QTOFMS	3609399		0.00561016	0.0444675	0.0739058	0.718053	0.899244	0.706404	0.930078	0.611627	0.530881	0.195627	0.284507	1.45433	0.682311	0.70325	1.03069	0.921223	1.00563	1.09162	down	down	up	down	down	up	down	up	up	-5.11177	-3.51485	1.45433	-1.46561	-1.42197	1.03069	-1.08551	1.00563	1.09162
444	TG (46:3)	RPLC-QTOFMS	91865741		0.00640755	0.0614945	0.0568383	0.379935	0.258658	0.888129	0.414205	0.969567	0.448141	0.248732	0.382166	1.53646	0.514091	0.469344	0.912959	1.12455	1.02055	0.907521	down	down	up	down	down	down	up	up	down	-4.0204	-2.61666	1.53646	-1.94518	-2.13063	-1.09534	1.12455	1.02055	-1.1019
445	TG (52:3)	RPLC-QTOFMS	9544191		0.0729917	0.982954	0.0649602	0.627253	0.903655	0.440686	0.087418	0.0070957	0.623297	0.619304	0.948611	1.53174	0.998864	0.775598	0.776481	0.731106	0.612954	0.838392	down	down	up	down	down	down	down	down	down	-1.61472	-1.05417	1.53174	-1.00114	-1.28933	-1.28786	-1.36779	-1.63145	-1.19276
446	TG (54:5)	RPLC-QTOFMS	25240379		0.223206	6.74e-05	0.0220549	0.235608	0.0524819	0.362415	0.0297204	0.00617042	0.971328	1.96244	3.89504	1.98479	1.44511	2.23351	1.54557	1.84159	1.66896	0.906262	up	up	up	up	up	up	up	up	down	1.96244	3.89504	1.98479	1.44511	2.23351	1.54557	1.84159	1.66896	-1.10343
447	TG (54:7)	RPLC-QTOFMS	9544199		0.876998	0.16536	0.163284	0.18678	0.163796	0.748718	0.356557	0.174738	0.613931	0.991264	44.0209	44.4089	48.109	22.7872	0.473657	7.83402	25.6592	3.27536	down	up	up	up	up	down	up	up	up	-1.00881	44.0209	44.4089	48.109	22.7872	-2.11123	7.83402	25.6592	3.27536
